# Supplementary material for: Estimating Fish Exploitation and Aquatic Habitat Loss across Diffuse Inland Recreational Fisheries
Source: PLoS One. 2015 Apr 15;10(4):e0121895. doi: 10.1371/journal.pone.0121895 (PMC4398429; doi:10.1371/journal.pone.0121895)
Supplement: S1 Dataset — (XLSX) [file pone.0121895.s002.xlsx]

## Sheet: Ontario 2005 Referrals
Habitat Type	Industry	Main Category	Sub Category	Decision	Province	Geoname	Latitude	Longitude	Model upper estimate	Model lower estimate	HADD upper bound	HADD lower bound
Lacustrine	Private Residential	Shoreline Works (Foreshore, Streambank and Riparian Work)	Infilling	Advice by DFO to a Federal Agency	Ontario	peterborough	44.4344	78.2948	generalL	generalL	189.864	1427.35
Lacustrine	Private Residential	Shoreline Works (Foreshore, Streambank and Riparian Work)	Shoreline Stabilization Treatment	Advice by DFO to a Federal Agency	Ontario	eldon	44.5117	78.9977	shoreL	shoreL	44.1353	512.566
Lacustrine	Private Residential	Structures in Water	Docks and Boathouse	Advice by DFO to a Federal Agency	Ontario	burleigh	44.6395	78.1561	dockB	dockB	452.662	94.0647
Lacustrine	Recreation	Dredging	Dredging - Maintenance	Advice by DFO to a Federal Agency	Ontario	peterborough	44.4344	78.2948	dredgeB	dredgeB	5181.11	4185.93
Lacustrine	Industrial/Commercial	Structures in Water	Other	Advice by DFO to a Provincial/Territorial/Other Agency	Ontario	parry sound	45.421	80.918	generalL	generalL	40.3783	432.085
Lacustrine	Recreation	Water Management	Dam	Advice by DFO to a Provincial/Territorial/Other Agency	Ontario	kenora	50.9661	92.6996	wmgntB	wmgntB	1036.04	11414.7
Lacustrine	Conservation/Restoration	Shoreline Works (Foreshore, Streambank and Riparian Work)	Infilling	Authorized - (Fisheries Act - 35(2) and/or 32 - Authorization)	Ontario	etobicoke	43.85	77.444	generalL	generalL	7.06828	16.4513
Lacustrine	Mining	Mineral Aggregate, Oil & Gas Exploration, Extraction, Production	Other	Authorized - (Fisheries Act - 35(2) and/or 32 - Authorization)	Ontario	timmins	48.3961	81.0349	mineL	mineL	110471	15144.1
Lacustrine	Other	Shoreline Works (Foreshore, Streambank and Riparian Work)	Shoreline Stabilization Treatment	Authorized - (Fisheries Act - 35(2) and/or 32 - Authorization)	Ontario	burlington	43.85	77.444	shoreL	shoreL	19.9138	25.4672
Lacustrine	Other	Shoreline Works (Foreshore, Streambank and Riparian Work)	Shoreline Stabilization Treatment	Authorized - (Fisheries Act - 35(2) and/or 32 - Authorization)	Ontario	burlington	43.85	77.444	shoreL	shoreL	436.006	20.8462
Lacustrine	Private Residential	Shoreline Works (Foreshore, Streambank and Riparian Work)	Infilling	Authorized - (Fisheries Act - 35(2) and/or 32 - Authorization)	Ontario	smith-ennismore-lakefield	44.4849	78.2765	generalL	generalL	1.72914	149.796
Lacustrine	Private Residential	Shoreline Works (Foreshore, Streambank and Riparian Work)	Infilling	Authorized - (Fisheries Act - 35(2) and/or 32 - Authorization)	Ontario	kawartha lakes	44.5281	78.6379	generalL	generalL	65.7994	32.0537
Lacustrine	Private Residential	Shoreline Works (Foreshore, Streambank and Riparian Work)	Infilling	Authorized - (Fisheries Act - 35(2) and/or 32 - Authorization)	Ontario	bexley	44.5682	78.8554	generalL	generalL	3444.7	593.808
Lacustrine	Private Residential	Shoreline Works (Foreshore, Streambank and Riparian Work)	Shoreline Stabilization Treatment	Authorized - (Fisheries Act - 35(2) and/or 32 - Authorization)	Ontario	savanne	48.9757	90.2288	shoreL	shoreL	62.6372	32.3899
Lacustrine	Private Residential	Structures in Water	Breakwater	Authorized - (Fisheries Act - 35(2) and/or 32 - Authorization)	Ontario	bucke	47.4366	79.6613	breakwaterL	breakwaterL	51.9295	104.862
Lacustrine	Recreation	Dredging	Dredging - Maintenance	Authorized - (Fisheries Act - 35(2) and/or 32 - Authorization)	Ontario	peterborough	44.4344	78.2948	dredgeB	dredgeB	411.68	35.8402
Lacustrine	Recreation	Dredging	Dredging - New	Authorized - (Fisheries Act - 35(2) and/or 32 - Authorization)	Ontario	tay	45.421	80.918	dredgeB	dredgeB	13.0444	3343.7
Lacustrine	Recreation	Dredging	Dredging - New	Authorized - (Fisheries Act - 35(2) and/or 32 - Authorization)	Ontario	howe island	43.85	77.444	dredgeB	dredgeB	279.79	6.84187
Lacustrine	Recreation	Instream Works	Other	Authorized - (Fisheries Act - 35(2) and/or 32 - Authorization)	Ontario	waterloo	43.4746	80.4934	generalL	generalL	11.878	20.5679
Lacustrine	Recreation	Shoreline Works (Foreshore, Streambank and Riparian Work)	Infilling	Authorized - (Fisheries Act - 35(2) and/or 32 - Authorization)	Ontario	toronto	43.85	77.444	generalL	generalL	49.0577	47.2737
Lacustrine	Recreation	Shoreline Works (Foreshore, Streambank and Riparian Work)	Infilling	Authorized - (Fisheries Act - 35(2) and/or 32 - Authorization)	Ontario	smith	44.4849	78.2765	generalL	generalL	86.0662	150.042
Lacustrine	Recreation	Shoreline Works (Foreshore, Streambank and Riparian Work)	Shoreline Stabilization Treatment	Authorized - (Fisheries Act - 35(2) and/or 32 - Authorization)	Ontario	mississauga	43.85	77.444	shoreL	shoreL	43.5906	375.164
Lacustrine	Recreation	Structures in Water	Marina	Authorized - (Fisheries Act - 35(2) and/or 32 - Authorization)	Ontario	hilton beach	44.802	81.941	marinaB	marinaB	16593.9	2691.33
Lacustrine	Transportation	Shoreline Works (Foreshore, Streambank and Riparian Work)	Shoreline Stabilization Treatment	Authorized - (Fisheries Act - 35(2) and/or 32 - Authorization)	Ontario	tustin	49.8408	93.7977	shoreL	shoreL	241.735	227.059
Lacustrine	Transportation	Structures in Water	Docks and Boathouse	Authorized - (Fisheries Act - 35(2) and/or 32 - Authorization)	Ontario	loyalist	43.85	77.444	dockB	dockB	14.2785	14.9546
Lacustrine	Urban & Rural Development	Shoreline Works (Foreshore, Streambank and Riparian Work)	Infilling	Authorized - (Fisheries Act - 35(2) and/or 32 - Authorization)	Ontario	galway/cavendish/harvey	44.7597	78.4337	generalL	generalL	148.618	73.7498
Lacustrine	Urban & Rural Development	Shoreline Works (Foreshore, Streambank and Riparian Work)	Infilling	Authorized - (Fisheries Act - 35(2) and/or 32 - Authorization)	Ontario	grimsby	43.1667	79.5772	generalL	generalL	176.137	19.2566
Lacustrine	Urban & Rural Development	Shoreline Works (Foreshore, Streambank and Riparian Work)	Shoreline Stabilization Treatment	Authorized - (Fisheries Act - 35(2) and/or 32 - Authorization)	Ontario	parry sound	45.421	80.918	shoreL	shoreL	15.6651	120.465
Lacustrine	Urban & Rural Development	Shoreline Works (Foreshore, Streambank and Riparian Work)	Shoreline Stabilization Treatment	Authorized - (Fisheries Act - 35(2) and/or 32 - Authorization)	Ontario	elgin	43.6788	78.7319	shoreL	shoreL	59.4372	161.324
Lacustrine	Urban & Rural Development	Shoreline Works (Foreshore, Streambank and Riparian Work)	Shoreline Stabilization Treatment	Authorized - (Fisheries Act - 35(2) and/or 32 - Authorization)	Ontario	the blue mountains	44.802	81.941	shoreL	shoreL	127.353	8.20798
Lacustrine	Urban & Rural Development	Structures in Water	Effluent Outfall	Authorized - (Fisheries Act - 35(2) and/or 32 - Authorization)	Ontario	clarington	43.9948	78.675	shoreL	shoreL	1974.99	33437.6
Lacustrine	Urban & Rural Development	Structures in Water	Water Intake	Authorized - (Fisheries Act - 35(2) and/or 32 - Authorization)	Ontario	severn	44.8352	79.407	shoreL	shoreL	1098.84	51.4744
Lacustrine	Urban & Rural Development	Structures in Water	Wharf	Authorized - (Fisheries Act - 35(2) and/or 32 - Authorization)	Ontario	toronto	43.6745	79.4812	breakwaterL	breakwaterL	38.6325	2453.85
Lacustrine	Urban & Rural Development	Water Management	Stormwater Management	Authorized - (Fisheries Act - 35(2) and/or 32 - Authorization)	Ontario	toronto	43.6745	79.4812	wmgntB	wmgntB	2519.34	580.914
Lacustrine	Conservation/Restoration	Control of Nuisance Species	Installation and Application	Letter of Advice to Proponent (No HADD) F/A 35(1)	Ontario	methuen	44.6581	77.954	small	small	34.5149	31.1241
Lacustrine	Conservation/Restoration	Habitat Improvement	Habitat Restoration	Letter of Advice to Proponent (No HADD) F/A 35(1)	Ontario	brampton	43.6882	79.7608	none	small	1	43.1541
Lacustrine	Conservation/Restoration	Habitat Improvement	Habitat Restoration	Letter of Advice to Proponent (No HADD) F/A 35(1)	Ontario	brampton	43.6882	79.7608	none	small	1	37.6369
Lacustrine	Conservation/Restoration	Instream Works	Other	Letter of Advice to Proponent (No HADD) F/A 35(1)	Ontario	manitouwadge	49.1258	85.8448	generalL	small	8731.33	35.4081
Lacustrine	Conservation/Restoration	Shoreline Works (Foreshore, Streambank and Riparian Work)	Other	Letter of Advice to Proponent (No HADD) F/A 35(1)	Ontario	hagarty	45.5466	77.4741	shoreL	small	17.8413	63.9446
Lacustrine	Conservation/Restoration	Shoreline Works (Foreshore, Streambank and Riparian Work)	Shoreline Stabilization Treatment	Letter of Advice to Proponent (No HADD) F/A 35(1)	Ontario	forgiekenora	49.7044	94.944	shoreL	small	170.071	36.6235
Lacustrine	Conservation/Restoration	Water Management	Ponds - Offline and Connected	Letter of Advice to Proponent (No HADD) F/A 35(1)	Ontario	norfolk	42.8034	80.4087	small	small	23225.1	57.9266
Lacustrine	Forestry	Log Handling	Underwater Log Salvage	Letter of Advice to Proponent (No HADD) F/A 35(1)	Ontario	terrace bay	48.7859	87.1241	small	small	35.6108	57.0686
Lacustrine	Forestry	Log Handling	Underwater Log Salvage	Letter of Advice to Proponent (No HADD) F/A 35(1)	Ontario	strathy	47.0982	79.8161	small	small	73.2332	56.0777
Lacustrine	Industrial/Commercial	Dredging	Dredging - Maintenance	Letter of Advice to Proponent (No HADD) F/A 35(1)	Ontario	south bruce peninsula	44.8986	81.0797	dredgeB	small	88.4479	45.3348
Lacustrine	Industrial/Commercial	Dredging	Dredging - Maintenance	Letter of Advice to Proponent (No HADD) F/A 35(1)	Ontario	penetang	45.421	80.918	dredgeB	small	102.305	79.7525
Lacustrine	Industrial/Commercial	Dredging	Dredging - New	Letter of Advice to Proponent (No HADD) F/A 35(1)	Ontario	st. edmunds	45.1912	81.5373	dredgeB	small	23.0134	54.7622
Lacustrine	Industrial/Commercial	Dredging	Dredging - New	Letter of Advice to Proponent (No HADD) F/A 35(1)	Ontario	tay	45.421	80.918	dredgeB	small	166.506	49.592
Lacustrine	Industrial/Commercial	Instream Works	Debris Removal	Letter of Advice to Proponent (No HADD) F/A 35(1)	Ontario	huntsville	45.311	79.2773	small	small	29.664	48.3642
Lacustrine	Industrial/Commercial	Log Handling	Underwater Log Salvage	Letter of Advice to Proponent (No HADD) F/A 35(1)	Ontario	perry	45.5026	79.2734	small	small	55.0188	119.561
Lacustrine	Industrial/Commercial	Mineral Aggregate, Oil & Gas Exploration, Extraction, Production	Aggregate extraction	Letter of Advice to Proponent (No HADD) F/A 35(1)	Ontario	bouck	46.4837	82.6444	generalL	small	877.768	96.7689
Lacustrine	Industrial/Commercial	Shoreline Works (Foreshore, Streambank and Riparian Work)	Other	Letter of Advice to Proponent (No HADD) F/A 35(1)	Ontario	gidley	49.7837	94.8155	shoreL	small	57.5671	40.6998
Lacustrine	Industrial/Commercial	Shoreline Works (Foreshore, Streambank and Riparian Work)	Shoreline Stabilization Treatment	Letter of Advice to Proponent (No HADD) F/A 35(1)	Ontario	dudley	45.0724	78.3518	shoreL	small	6.5269	52.8376
Lacustrine	Industrial/Commercial	Shoreline Works (Foreshore, Streambank and Riparian Work)	Shoreline Stabilization Treatment	Letter of Advice to Proponent (No HADD) F/A 35(1)	Ontario	stanhope	45.1137	78.7382	shoreL	small	28.8797	23.4105
Lacustrine	Industrial/Commercial	Shoreline Works (Foreshore, Streambank and Riparian Work)	Shoreline Stabilization Treatment	Letter of Advice to Proponent (No HADD) F/A 35(1)	Ontario	seguin	45.421	80.918	shoreL	small	68.218	72.0432
Lacustrine	Industrial/Commercial	Shoreline Works (Foreshore, Streambank and Riparian Work)	Shoreline Stabilization Treatment	Letter of Advice to Proponent (No HADD) F/A 35(1)	Ontario	gravenhurst	44.8686	79.3394	shoreL	small	183.125	59.1751
Lacustrine	Industrial/Commercial	Shoreline Works (Foreshore, Streambank and Riparian Work)	Shoreline Stabilization Treatment	Letter of Advice to Proponent (No HADD) F/A 35(1)	Ontario	kenora	50.9661	92.6996	shoreL	small	414.093	51.265
Lacustrine	Industrial/Commercial	Structures in Water	Boat Launch	Letter of Advice to Proponent (No HADD) F/A 35(1)	Ontario	whitestone	45.682	79.9834	dockB	small	21.7558	63.7107
Lacustrine	Industrial/Commercial	Structures in Water	Boat Launch	Letter of Advice to Proponent (No HADD) F/A 35(1)	Ontario	orillia	44.6606	79.4613	dockB	small	50.6513	48.175
Lacustrine	Industrial/Commercial	Structures in Water	Docks and Boathouse	Letter of Advice to Proponent (No HADD) F/A 35(1)	Ontario	lake of bays	45.2857	79.022	dockB	small	16.5015	91.8849
Lacustrine	Industrial/Commercial	Structures in Water	Docks and Boathouse	Letter of Advice to Proponent (No HADD) F/A 35(1)	Ontario	muskoka lakes	45.0644	79.5392	dockB	small	28.9531	56.7643
Lacustrine	Industrial/Commercial	Structures in Water	Docks and Boathouse	Letter of Advice to Proponent (No HADD) F/A 35(1)	Ontario	lake of bays	45.2857	79.022	dockB	small	42.1507	67.3153
Lacustrine	Industrial/Commercial	Structures in Water	Docks and Boathouse	Letter of Advice to Proponent (No HADD) F/A 35(1)	Ontario	the archipelago	45.421	80.918	dockB	small	51.782	49.9983
Lacustrine	Industrial/Commercial	Structures in Water	Marina	Letter of Advice to Proponent (No HADD) F/A 35(1)	Ontario	georgian bay	45.3273	80.4461	marinaB	small	3013.28	43.9324
Lacustrine	Industrial/Commercial	Structures in Water	Other	Letter of Advice to Proponent (No HADD) F/A 35(1)	Ontario	lac la croix	48.3742	92.1611	generalL	small	30.9042	25.4368
Lacustrine	Industrial/Commercial	Structures in Water	Other	Letter of Advice to Proponent (No HADD) F/A 35(1)	Ontario	parry sound	45.421	80.918	generalL	small	264.743	53.7241
Lacustrine	Industrial/Commercial	Structures in Water	Water Intake	Letter of Advice to Proponent (No HADD) F/A 35(1)	Ontario	toronto	43.85	77.444	shoreL	small	1726.48	90.6238
Lacustrine	Industrial/Commercial	Water Management	Other	Letter of Advice to Proponent (No HADD) F/A 35(1)	Ontario	gilbert	46.8308	81.8909	small	small	391.073	35.7371
Lacustrine	Industrial/Commercial	Watercourse Crossings	Cables	Letter of Advice to Proponent (No HADD) F/A 35(1)	Ontario	billings	44.802	81.941	small	small	32.5946	59.2833
Lacustrine	Industrial/Commercial	Watercourse Crossings	Culverts	Letter of Advice to Proponent (No HADD) F/A 35(1)	Ontario	kenora	50.9661	92.6996	roadB	small	494.48	102.14
Lacustrine	Mining	Mineral Aggregate, Oil & Gas Exploration, Extraction, Production	Hard Rock Mining	Letter of Advice to Proponent (No HADD) F/A 35(1)	Ontario	bateman	51.1122	93.7324	generalL	small	116018	98.375
Lacustrine	Mining	Mineral Aggregate, Oil & Gas Exploration, Extraction, Production	Hard Rock Mining	Letter of Advice to Proponent (No HADD) F/A 35(1)	Ontario	chester	47.5419	81.91	generalL	small	1441.07	57.3827
Lacustrine	Mining	Mineral Aggregate, Oil & Gas Exploration, Extraction, Production	Other	Letter of Advice to Proponent (No HADD) F/A 35(1)	Ontario	asquith	47.5575	81.2852	generalL	small	274.09	40.526
Lacustrine	Mining	Other	Other	Letter of Advice to Proponent (No HADD) F/A 35(1)	Ontario	watten-east / halkirkfort frances	48.7	93.1699	small	small	44.4072	64.9939
Lacustrine	Other	Log Handling	Underwater Log Salvage	Letter of Advice to Proponent (No HADD) F/A 35(1)	Ontario	meredithecho bay	46.5079	83.9297	small	small	47.7784	45.8267
Lacustrine	Other	Log Handling	Underwater Log Salvage	Letter of Advice to Proponent (No HADD) F/A 35(1)	Ontario	meredith	46.5079	83.9297	small	small	69.6826	67.3858
Lacustrine	Other	Log Handling	Underwater Log Salvage	Letter of Advice to Proponent (No HADD) F/A 35(1)	Ontario	wallbridge	45.7192	80.4629	small	small	156.292	66.582
Lacustrine	Other	Shoreline Works (Foreshore, Streambank and Riparian Work)	Other	Letter of Advice to Proponent (No HADD) F/A 35(1)	Ontario	patterson	46.083	79.7536	shoreL	small	128.724	65.9422
Lacustrine	Other	Shoreline Works (Foreshore, Streambank and Riparian Work)	Other	Letter of Advice to Proponent (No HADD) F/A 35(1)	Ontario	rathburn	46.7482	80.6384	shoreL	small	930.721	67.0904
Lacustrine	Other	Shoreline Works (Foreshore, Streambank and Riparian Work)	Other	Letter of Advice to Proponent (No HADD) F/A 35(1)	Ontario	whitney	48.4986	81.1596	shoreL	small	1540.55	60.9397
Lacustrine	Other	Shoreline Works (Foreshore, Streambank and Riparian Work)	Shoreline Stabilization Treatment	Letter of Advice to Proponent (No HADD) F/A 35(1)	Ontario	broder	46.4114	81.0064	shoreL	small	19.0538	47.1031
Lacustrine	Other	Shoreline Works (Foreshore, Streambank and Riparian Work)	Shoreline Stabilization Treatment	Letter of Advice to Proponent (No HADD) F/A 35(1)	Ontario	maclennan	46.5598	80.7495	shoreL	small	162.36	103.842
Lacustrine	Other	Shoreline Works (Foreshore, Streambank and Riparian Work)	Shoreline Stabilization Treatment	Letter of Advice to Proponent (No HADD) F/A 35(1)	Ontario	south frontenac	44.449	76.4063	shoreL	small	241.908	69.984
Lacustrine	Other	Structures in Water	Effluent Outfall	Letter of Advice to Proponent (No HADD) F/A 35(1)	Ontario	sioux lookout	50.0905	91.958	shoreL	small	2756.85	52.8937
Lacustrine	Other	Structures in Water	Other	Letter of Advice to Proponent (No HADD) F/A 35(1)	Ontario	rainy river	48.757	93.5957	generalL	small	479.821	79.8488
Lacustrine	Other	Structures in Water	Water Intake	Letter of Advice to Proponent (No HADD) F/A 35(1)	Ontario	huntville	45.311	79.2773	shoreL	small	347.821	94.1458
Lacustrine	Other	Water Management	Dam	Letter of Advice to Proponent (No HADD) F/A 35(1)	Ontario	duoro-dummer	44.5108	78.081	small	small	302.548	42.322
Lacustrine	Other	Water Management	Dam	Letter of Advice to Proponent (No HADD) F/A 35(1)	Ontario	front of yonge	44.4999	75.8479	small	small	5430.55	46.7575
Lacustrine	Power Generation	Water Management	Hydroelectric Project	Letter of Advice to Proponent (No HADD) F/A 35(1)	Ontario	mcclure	45.2793	78.0653	wmgntB	small	2272.22	52.7062
Lacustrine	Power Generation	Watercourse Crossings	Cables	Letter of Advice to Proponent (No HADD) F/A 35(1)	Ontario	belmont	44.511	77.8506	small	small	32.987	40.7015
Lacustrine	Power Generation	Watercourse Crossings	Cables	Letter of Advice to Proponent (No HADD) F/A 35(1)	Ontario	dudley	45.0724	78.3518	small	small	35.1274	55.9684
Lacustrine	Power Generation	Watercourse Crossings	Cables	Letter of Advice to Proponent (No HADD) F/A 35(1)	Ontario	hess	46.7375	81.5356	small	small	36.677	64.8418
Lacustrine	Power Generation	Watercourse Crossings	Cables	Letter of Advice to Proponent (No HADD) F/A 35(1)	Ontario	cardiff	44.9942	78.0944	small	small	50.0533	46.5216
Lacustrine	Power Generation	Watercourse Crossings	Cables	Letter of Advice to Proponent (No HADD) F/A 35(1)	Ontario	gravenhurst	44.8686	79.3394	small	small	51.1155	83.8615
Lacustrine	Power Generation	Watercourse Crossings	Cables	Letter of Advice to Proponent (No HADD) F/A 35(1)	Ontario	cavendish	44.748	78.3109	small	small	55.641	50.6097
Lacustrine	Power Generation	Watercourse Crossings	Cables	Letter of Advice to Proponent (No HADD) F/A 35(1)	Ontario	nestorville	44.802	81.941	small	small	60.4317	65.8588
Lacustrine	Power Generation	Watercourse Crossings	Cables	Letter of Advice to Proponent (No HADD) F/A 35(1)	Ontario	bastard	44.6616	76.2166	small	small	73.6159	46.0585
Lacustrine	Power Generation	Watercourse Crossings	Cables	Letter of Advice to Proponent (No HADD) F/A 35(1)	Ontario	mcnab	45.4162	76.4614	small	small	127.171	68.6485
Lacustrine	Private Residential	Dredging	Dredging - Maintenance	Letter of Advice to Proponent (No HADD) F/A 35(1)	Ontario	muskoka lakes	45.0644	79.5392	dredgeB	small	38.1602	42.7886
Lacustrine	Private Residential	Dredging	Dredging - Maintenance	Letter of Advice to Proponent (No HADD) F/A 35(1)	Ontario	caldwell	46.3638	80.1029	dredgeB	small	55.8012	31.0932
Lacustrine	Private Residential	Dredging	Dredging - Maintenance	Letter of Advice to Proponent (No HADD) F/A 35(1)	Ontario	nipissing	46.1141	79.4978	dredgeB	small	317.11	72.3583
Lacustrine	Private Residential	Dredging	Dredging - Maintenance	Letter of Advice to Proponent (No HADD) F/A 35(1)	Ontario	severn	44.8352	79.407	dredgeB	small	761.272	110.964
Lacustrine	Private Residential	Dredging	Dredging - Maintenance	Letter of Advice to Proponent (No HADD) F/A 35(1)	Ontario	nipissing	46.1141	79.4978	dredgeB	small	1431.04	84.7764
Lacustrine	Private Residential	Dredging	Dredging - Maintenance	Letter of Advice to Proponent (No HADD) F/A 35(1)	Ontario	bay of quinte	43.85	77.444	dredgeB	small	3147.78	66.284
Lacustrine	Private Residential	Dredging	Dredging - Maintenance	Letter of Advice to Proponent (No HADD) F/A 35(1)	Ontario	eden	46.3097	81.1258	dredgeB	small	3336.82	79.6509
Lacustrine	Private Residential	Dredging	Dredging - Maintenance	Letter of Advice to Proponent (No HADD) F/A 35(1)	Ontario	lake of bays	45.2857	79.022	dredgeB	small	23559	40.2835
Lacustrine	Private Residential	Dredging	Dredging - New	Letter of Advice to Proponent (No HADD) F/A 35(1)	Ontario	graham	46.4091	81.2281	dredgeB	small	3.0169	33.8953
Lacustrine	Private Residential	Dredging	Dredging - New	Letter of Advice to Proponent (No HADD) F/A 35(1)	Ontario	springer	46.3518	79.9911	dredgeB	small	4.96674	72.0218
Lacustrine	Private Residential	Dredging	Dredging - New	Letter of Advice to Proponent (No HADD) F/A 35(1)	Ontario	midland	45.421	80.918	dredgeB	small	13.6873	112.999
Lacustrine	Private Residential	Dredging	Dredging - New	Letter of Advice to Proponent (No HADD) F/A 35(1)	Ontario	mcmurrich/monteith	45.4691	79.4568	dredgeB	small	17.3331	63.9466
Lacustrine	Private Residential	Dredging	Dredging - New	Letter of Advice to Proponent (No HADD) F/A 35(1)	Ontario	gravenhurst	44.8686	79.3394	dredgeB	small	19.9456	226.168
Lacustrine	Private Residential	Dredging	Dredging - New	Letter of Advice to Proponent (No HADD) F/A 35(1)	Ontario	seguin	49.2375	80.2042	dredgeB	small	22.7286	62.5082
Lacustrine	Private Residential	Dredging	Dredging - New	Letter of Advice to Proponent (No HADD) F/A 35(1)	Ontario	huntsville	45.311	79.2773	dredgeB	small	34.4031	34.1151
Lacustrine	Private Residential	Dredging	Dredging - New	Letter of Advice to Proponent (No HADD) F/A 35(1)	Ontario	thornbury	45.421	80.918	dredgeB	small	35.4447	60.565
Lacustrine	Private Residential	Dredging	Dredging - New	Letter of Advice to Proponent (No HADD) F/A 35(1)	Ontario	georgian bluffs	45.421	80.918	dredgeB	small	35.7166	52.2232
Lacustrine	Private Residential	Dredging	Dredging - New	Letter of Advice to Proponent (No HADD) F/A 35(1)	Ontario	bracebridge	45.0264	79.19	dredgeB	small	37.9206	36.5316
Lacustrine	Private Residential	Dredging	Dredging - New	Letter of Advice to Proponent (No HADD) F/A 35(1)	Ontario	lake of bays	45.2857	79.022	dredgeB	small	73.023	57.5786
Lacustrine	Private Residential	Dredging	Dredging - New	Letter of Advice to Proponent (No HADD) F/A 35(1)	Ontario	gravenhurst	44.8686	79.3394	dredgeB	small	81.8797	117.286
Lacustrine	Private Residential	Dredging	Dredging - New	Letter of Advice to Proponent (No HADD) F/A 35(1)	Ontario	pringle	45.941	79.7339	dredgeB	small	160.582	59.7192
Lacustrine	Private Residential	Dredging	Dredging - New	Letter of Advice to Proponent (No HADD) F/A 35(1)	Ontario	carling	45.421	80.918	dredgeB	small	175.126	83.1414
Lacustrine	Private Residential	Dredging	Dredging - New	Letter of Advice to Proponent (No HADD) F/A 35(1)	Ontario	north bruce peninsula	44.802	81.941	dredgeB	small	182.132	72.1577
Lacustrine	Private Residential	Dredging	Dredging - New	Letter of Advice to Proponent (No HADD) F/A 35(1)	Ontario	tiny	45.421	80.918	dredgeB	small	203.178	60.0374
Lacustrine	Private Residential	Dredging	Dredging - New	Letter of Advice to Proponent (No HADD) F/A 35(1)	Ontario	tarbott	44.802	81.941	dredgeB	small	218.32	40.5345
Lacustrine	Private Residential	Dredging	Dredging - New	Letter of Advice to Proponent (No HADD) F/A 35(1)	Ontario	gravenhurst	44.8686	79.3394	dredgeB	small	246.677	55.6552
Lacustrine	Private Residential	Dredging	Dredging - New	Letter of Advice to Proponent (No HADD) F/A 35(1)	Ontario	carling	45.421	80.918	dredgeB	small	258.605	55.4116
Lacustrine	Private Residential	Dredging	Dredging - New	Letter of Advice to Proponent (No HADD) F/A 35(1)	Ontario	carling	45.421	80.918	dredgeB	small	280.19	34.7684
Lacustrine	Private Residential	Dredging	Dredging - New	Letter of Advice to Proponent (No HADD) F/A 35(1)	Ontario	lake of bays	45.2857	79.022	dredgeB	small	289.883	40.8901
Lacustrine	Private Residential	Dredging	Dredging - New	Letter of Advice to Proponent (No HADD) F/A 35(1)	Ontario	bucke	47.4366	79.6613	dredgeB	small	418.72	29.558
Lacustrine	Private Residential	Dredging	Dredging - New	Letter of Advice to Proponent (No HADD) F/A 35(1)	Ontario	sheguiandah	45.7999	81.9176	dredgeB	small	545.735	92.0803
Lacustrine	Private Residential	Dredging	Dredging - New	Letter of Advice to Proponent (No HADD) F/A 35(1)	Ontario	glamorgan	44.9209	78.4229	dredgeB	small	549.982	39.6505
Lacustrine	Private Residential	Dredging	Dredging - New	Letter of Advice to Proponent (No HADD) F/A 35(1)	Ontario	severn	44.8352	79.407	dredgeB	small	1136.89	45.944
Lacustrine	Private Residential	Dredging	Dredging - New	Letter of Advice to Proponent (No HADD) F/A 35(1)	Ontario	georgian bay	45.421	80.918	dredgeB	small	1415.2	206.383
Lacustrine	Private Residential	Dredging	Dredging - New	Letter of Advice to Proponent (No HADD) F/A 35(1)	Ontario	northern bruce peninsula	44.802	81.941	dredgeB	small	1758.45	21.3339
Lacustrine	Private Residential	Dredging	Dredging - New	Letter of Advice to Proponent (No HADD) F/A 35(1)	Ontario	georgian bay	45.421	80.918	dredgeB	small	1855.64	57.2158
Lacustrine	Private Residential	Dredging	Dredging - New	Letter of Advice to Proponent (No HADD) F/A 35(1)	Ontario	georgian bluffs	45.421	80.918	dredgeB	small	2033.33	73.2747
Lacustrine	Private Residential	Dredging	Dredging - New	Letter of Advice to Proponent (No HADD) F/A 35(1)	Ontario	orillia	44.6606	79.4613	dredgeB	small	2638.48	56.3152
Lacustrine	Private Residential	Dredging	Dredging - New	Letter of Advice to Proponent (No HADD) F/A 35(1)	Ontario	meaford	44.802	81.941	dredgeB	small	2858.13	62.4884
Lacustrine	Private Residential	Dredging	Dredging - New	Letter of Advice to Proponent (No HADD) F/A 35(1)	Ontario	stanhope	45.1137	78.7382	dredgeB	small	3214.23	10.4708
Lacustrine	Private Residential	Dredging	Dredging - New	Letter of Advice to Proponent (No HADD) F/A 35(1)	Ontario	somerville	44.6876	78.7126	dredgeB	small	5594.7	49.4608
Lacustrine	Private Residential	Dredging	Dredging - New	Letter of Advice to Proponent (No HADD) F/A 35(1)	Ontario	orilia	44.6606	79.4613	dredgeB	small	7323.22	44.8847
Lacustrine	Private Residential	Dredging	Dredging - New	Letter of Advice to Proponent (No HADD) F/A 35(1)	Ontario	muskoka lakes	45.0644	79.5392	dredgeB	small	7423.99	45.0759
Lacustrine	Private Residential	Dredging	Dredging - New	Letter of Advice to Proponent (No HADD) F/A 35(1)	Ontario	northern bruce peninsula	44.802	81.941	dredgeB	small	7587.84	62.0297
Lacustrine	Private Residential	Dredging	Dredging - New	Letter of Advice to Proponent (No HADD) F/A 35(1)	Ontario	muskoka lakes	45.0644	79.5392	dredgeB	small	7854.2	56.2234
Lacustrine	Private Residential	Dredging	Dredging - New	Letter of Advice to Proponent (No HADD) F/A 35(1)	Ontario	georgian bay	45.421	80.918	dredgeB	small	10316.2	34.5681
Lacustrine	Private Residential	Dredging	Dredging - New	Letter of Advice to Proponent (No HADD) F/A 35(1)	Ontario	lake of bays	45.2857	79.022	dredgeB	small	14321.8	71.4353
Lacustrine	Private Residential	Dredging	Dredging - New	Letter of Advice to Proponent (No HADD) F/A 35(1)	Ontario	kars	48.252	86.915	dredgeB	small	19051.5	61.7841
Lacustrine	Private Residential	Dredging	Dredging - New	Letter of Advice to Proponent (No HADD) F/A 35(1)	Ontario	seguin	49.2375	80.2042	dredgeB	small	35045	55.0956
Lacustrine	Private Residential	Dredging	Ω Dredging {x}	Letter of Advice to Proponent (No HADD) F/A 35(1)	Ontario	collingwood	44.802	81.941	dredgeB	small	29.3006	68.3144
Lacustrine	Private Residential	Instream Works	Aquatic Vegetation Removal - Non-Harvesting	Letter of Advice to Proponent (No HADD) F/A 35(1)	Ontario	hagar	46.4913	80.5458	small	small	49.9599	52.4247
Lacustrine	Private Residential	Instream Works	Aquatic Vegetation Removal - Non-Harvesting	Letter of Advice to Proponent (No HADD) F/A 35(1)	Ontario	south frontenac	44.449	76.4063	small	small	64.1854	57.4373
Lacustrine	Private Residential	Instream Works	Aquatic Vegetation Removal - Non-Harvesting	Letter of Advice to Proponent (No HADD) F/A 35(1)	Ontario	hagar	46.4913	80.5458	small	small	65.5068	43.5736
Lacustrine	Private Residential	Instream Works	Other	Letter of Advice to Proponent (No HADD) F/A 35(1)	Ontario	tay	45.421	80.918	generalL	small	3.88461	65.3104
Lacustrine	Private Residential	Instream Works	Other	Letter of Advice to Proponent (No HADD) F/A 35(1)	Ontario	chatham-kent	42.399	81.061	generalL	small	27.0859	77.1875
Lacustrine	Private Residential	Instream Works	Other	Letter of Advice to Proponent (No HADD) F/A 35(1)	Ontario	fowler	48.6805	89.4999	generalL	small	1709.16	14.9293
Lacustrine	Private Residential	Instream Works	Other	Letter of Advice to Proponent (No HADD) F/A 35(1)	Ontario	cardiff	44.9942	78.0944	generalL	small	7465.23	21.9874
Lacustrine	Private Residential	Other	Other	Letter of Advice to Proponent (No HADD) F/A 35(1)	Ontario	georgian bay	45.421	80.918	small	small	50.709	61.1739
Lacustrine	Private Residential	Other	Other	Letter of Advice to Proponent (No HADD) F/A 35(1)	Ontario	kenora	50.9661	92.6996	small	small	53.6117	88.4667
Lacustrine	Private Residential	Other	Other	Letter of Advice to Proponent (No HADD) F/A 35(1)	Ontario	nipissing	46.1141	79.4978	small	small	55.758	50.4306
Lacustrine	Private Residential	Other	Other	Letter of Advice to Proponent (No HADD) F/A 35(1)	Ontario	kirkup	49.6785	94.2644	small	small	61.0228	61.9283
Lacustrine	Private Residential	Other	Other	Letter of Advice to Proponent (No HADD) F/A 35(1)	Ontario	fort frances	48.6126	93.3938	small	small	64.2907	49.234
Lacustrine	Private Residential	Shoreline Works (Foreshore, Streambank and Riparian Work)	Beach Creation	Letter of Advice to Proponent (No HADD) F/A 35(1)	Ontario	dudley	45.0724	78.3518	shoreL	small	32.1472	56.6312
Lacustrine	Private Residential	Shoreline Works (Foreshore, Streambank and Riparian Work)	Beach Creation	Letter of Advice to Proponent (No HADD) F/A 35(1)	Ontario	tay	45.421	80.918	shoreL	small	100.517	54.8122
Lacustrine	Private Residential	Shoreline Works (Foreshore, Streambank and Riparian Work)	Beach Creation	Letter of Advice to Proponent (No HADD) F/A 35(1)	Ontario	guilford	45.1517	78.5744	shoreL	small	362.242	41.8531
Lacustrine	Private Residential	Shoreline Works (Foreshore, Streambank and Riparian Work)	Beach Creation	Letter of Advice to Proponent (No HADD) F/A 35(1)	Ontario	wollaston	44.8754	77.8406	shoreL	small	1555.57	21.568
Lacustrine	Private Residential	Shoreline Works (Foreshore, Streambank and Riparian Work)	Groyne	Letter of Advice to Proponent (No HADD) F/A 35(1)	Ontario	renwick	44.5407	82.8965	breakwaterL	small	7.44904	53.3962
Lacustrine	Private Residential	Shoreline Works (Foreshore, Streambank and Riparian Work)	Groyne	Letter of Advice to Proponent (No HADD) F/A 35(1)	Ontario	stanley	44.802	81.941	breakwaterL	small	272.554	119.528
Lacustrine	Private Residential	Shoreline Works (Foreshore, Streambank and Riparian Work)	Groyne	Letter of Advice to Proponent (No HADD) F/A 35(1)	Ontario	wheatley	42.399	81.061	breakwaterL	small	318.96	37.5555
Lacustrine	Private Residential	Shoreline Works (Foreshore, Streambank and Riparian Work)	Groyne	Letter of Advice to Proponent (No HADD) F/A 35(1)	Ontario	wheatley	42.399	81.061	breakwaterL	small	2377.52	77.2493
Lacustrine	Private Residential	Shoreline Works (Foreshore, Streambank and Riparian Work)	Infilling	Letter of Advice to Proponent (No HADD) F/A 35(1)	Ontario	georgian bay	45.421	80.918	generalL	small	48.9233	70.2303
Lacustrine	Private Residential	Shoreline Works (Foreshore, Streambank and Riparian Work)	Infilling	Letter of Advice to Proponent (No HADD) F/A 35(1)	Ontario	georgian bay	45.3273	80.4461	generalL	small	115.467	47.0426
Lacustrine	Private Residential	Shoreline Works (Foreshore, Streambank and Riparian Work)	Infilling	Letter of Advice to Proponent (No HADD) F/A 35(1)	Ontario	harvey	44.5676	78.3709	generalL	small	139.788	69.4751
Lacustrine	Private Residential	Shoreline Works (Foreshore, Streambank and Riparian Work)	Infilling	Letter of Advice to Proponent (No HADD) F/A 35(1)	Ontario	smith-ennismore-lakefield	44.4849	78.2765	generalL	small	152.78	60.1125
Lacustrine	Private Residential	Shoreline Works (Foreshore, Streambank and Riparian Work)	Infilling	Letter of Advice to Proponent (No HADD) F/A 35(1)	Ontario	havelock-belmont-methuen	45.2694	78.6275	generalL	small	418.345	33.2325
Lacustrine	Private Residential	Shoreline Works (Foreshore, Streambank and Riparian Work)	Infilling	Letter of Advice to Proponent (No HADD) F/A 35(1)	Ontario	orillia	44.6876	79.4308	generalL	small	475.577	46.5404
Lacustrine	Private Residential	Shoreline Works (Foreshore, Streambank and Riparian Work)	Infilling	Letter of Advice to Proponent (No HADD) F/A 35(1)	Ontario	wollaston	44.8754	77.8406	generalL	small	8048.24	34.6024
Lacustrine	Private Residential	Shoreline Works (Foreshore, Streambank and Riparian Work)	Other	Letter of Advice to Proponent (No HADD) F/A 35(1)	Ontario	huntsville	45.311	79.2773	shoreL	small	5.2398	32.7873
Lacustrine	Private Residential	Shoreline Works (Foreshore, Streambank and Riparian Work)	Other	Letter of Advice to Proponent (No HADD) F/A 35(1)	Ontario	stewart	46.5721	79.4323	shoreL	small	17.6564	56.8991
Lacustrine	Private Residential	Shoreline Works (Foreshore, Streambank and Riparian Work)	Other	Letter of Advice to Proponent (No HADD) F/A 35(1)	Ontario	joly	45.8024	79.2231	shoreL	small	20.9044	109.232
Lacustrine	Private Residential	Shoreline Works (Foreshore, Streambank and Riparian Work)	Other	Letter of Advice to Proponent (No HADD) F/A 35(1)	Ontario	georgian bay	45.3273	80.4461	shoreL	small	21.7011	56.7553
Lacustrine	Private Residential	Shoreline Works (Foreshore, Streambank and Riparian Work)	Other	Letter of Advice to Proponent (No HADD) F/A 35(1)	Ontario	georgian bay	45.421	80.918	shoreL	small	30.8347	60.2048
Lacustrine	Private Residential	Shoreline Works (Foreshore, Streambank and Riparian Work)	Other	Letter of Advice to Proponent (No HADD) F/A 35(1)	Ontario	neelon	46.4718	80.8595	shoreL	small	38.9419	67.4016
Lacustrine	Private Residential	Shoreline Works (Foreshore, Streambank and Riparian Work)	Other	Letter of Advice to Proponent (No HADD) F/A 35(1)	Ontario	maclennan	46.5598	80.7495	shoreL	small	62.4595	52.2303
Lacustrine	Private Residential	Shoreline Works (Foreshore, Streambank and Riparian Work)	Other	Letter of Advice to Proponent (No HADD) F/A 35(1)	Ontario	huntsville	45.311	79.2773	shoreL	small	69.6855	52.19
Lacustrine	Private Residential	Shoreline Works (Foreshore, Streambank and Riparian Work)	Other	Letter of Advice to Proponent (No HADD) F/A 35(1)	Ontario	gerogian bluffs	45.421	80.918	shoreL	small	137.785	79.2791
Lacustrine	Private Residential	Shoreline Works (Foreshore, Streambank and Riparian Work)	Other	Letter of Advice to Proponent (No HADD) F/A 35(1)	Ontario	boysclearwater bay	49.708	94.8227	shoreL	small	198.973	65.9518
Lacustrine	Private Residential	Shoreline Works (Foreshore, Streambank and Riparian Work)	Other	Letter of Advice to Proponent (No HADD) F/A 35(1)	Ontario	minden	45.0044	78.6624	shoreL	small	278.557	42.915
Lacustrine	Private Residential	Shoreline Works (Foreshore, Streambank and Riparian Work)	Other	Letter of Advice to Proponent (No HADD) F/A 35(1)	Ontario	keewatin	49.7592	94.5556	shoreL	small	283.966	30.2013
Lacustrine	Private Residential	Shoreline Works (Foreshore, Streambank and Riparian Work)	Other	Letter of Advice to Proponent (No HADD) F/A 35(1)	Ontario	nipissing	46.1141	79.4978	shoreL	small	287.445	42.8564
Lacustrine	Private Residential	Shoreline Works (Foreshore, Streambank and Riparian Work)	Other	Letter of Advice to Proponent (No HADD) F/A 35(1)	Ontario	graham	46.4091	81.2281	shoreL	small	368.419	109.548
Lacustrine	Private Residential	Shoreline Works (Foreshore, Streambank and Riparian Work)	Other	Letter of Advice to Proponent (No HADD) F/A 35(1)	Ontario	keewatin	49.7592	94.5556	shoreL	small	745.177	45.7839
Lacustrine	Private Residential	Shoreline Works (Foreshore, Streambank and Riparian Work)	Other	Letter of Advice to Proponent (No HADD) F/A 35(1)	Ontario	keewatin	49.7592	94.5556	shoreL	small	911.875	43.4952
Lacustrine	Private Residential	Shoreline Works (Foreshore, Streambank and Riparian Work)	Other	Letter of Advice to Proponent (No HADD) F/A 35(1)	Ontario	victoria	46.2034	82.1984	shoreL	small	1100.18	34.7404
Lacustrine	Private Residential	Shoreline Works (Foreshore, Streambank and Riparian Work)	Other	Letter of Advice to Proponent (No HADD) F/A 35(1)	Ontario	badgerow	46.4601	80.0987	shoreL	small	1766.46	46.0662
Lacustrine	Private Residential	Shoreline Works (Foreshore, Streambank and Riparian Work)	Riparian Vegetation Management	Letter of Advice to Proponent (No HADD) F/A 35(1)	Ontario	magnetawan	45.7518	80.412	small	small	37.5838	76.7617
Lacustrine	Private Residential	Shoreline Works (Foreshore, Streambank and Riparian Work)	Shoreline Stabilization Treatment	Letter of Advice to Proponent (No HADD) F/A 35(1)	Ontario	tay	45.421	80.918	shoreL	small	0.520036	96.1984
Lacustrine	Private Residential	Shoreline Works (Foreshore, Streambank and Riparian Work)	Shoreline Stabilization Treatment	Letter of Advice to Proponent (No HADD) F/A 35(1)	Ontario	central huron	44.802	81.941	shoreL	small	2.38306	54.775
Lacustrine	Private Residential	Shoreline Works (Foreshore, Streambank and Riparian Work)	Shoreline Stabilization Treatment	Letter of Advice to Proponent (No HADD) F/A 35(1)	Ontario	east mills	45.9122	79.8404	shoreL	small	4.11861	79.1274
Lacustrine	Private Residential	Shoreline Works (Foreshore, Streambank and Riparian Work)	Shoreline Stabilization Treatment	Letter of Advice to Proponent (No HADD) F/A 35(1)	Ontario	chandos	44.8127	78.0064	shoreL	small	5.28503	88.8311
Lacustrine	Private Residential	Shoreline Works (Foreshore, Streambank and Riparian Work)	Shoreline Stabilization Treatment	Letter of Advice to Proponent (No HADD) F/A 35(1)	Ontario	thunder bay	46.9717	86.5546	shoreL	small	8.39544	48.3593
Lacustrine	Private Residential	Shoreline Works (Foreshore, Streambank and Riparian Work)	Shoreline Stabilization Treatment	Letter of Advice to Proponent (No HADD) F/A 35(1)	Ontario	trill	46.4864	81.4897	shoreL	small	8.56752	47.544
Lacustrine	Private Residential	Shoreline Works (Foreshore, Streambank and Riparian Work)	Shoreline Stabilization Treatment	Letter of Advice to Proponent (No HADD) F/A 35(1)	Ontario	bucke	47.4366	79.6613	shoreL	small	12.0258	45.3706
Lacustrine	Private Residential	Shoreline Works (Foreshore, Streambank and Riparian Work)	Shoreline Stabilization Treatment	Letter of Advice to Proponent (No HADD) F/A 35(1)	Ontario	orillia	44.6606	79.4613	shoreL	small	13.5155	53.6833
Lacustrine	Private Residential	Shoreline Works (Foreshore, Streambank and Riparian Work)	Shoreline Stabilization Treatment	Letter of Advice to Proponent (No HADD) F/A 35(1)	Ontario	harcourt	45.1267	78.1805	shoreL	small	14.1409	47.0636
Lacustrine	Private Residential	Shoreline Works (Foreshore, Streambank and Riparian Work)	Shoreline Stabilization Treatment	Letter of Advice to Proponent (No HADD) F/A 35(1)	Ontario	waters	46.3967	81.1422	shoreL	small	14.9631	60.6956
Lacustrine	Private Residential	Shoreline Works (Foreshore, Streambank and Riparian Work)	Shoreline Stabilization Treatment	Letter of Advice to Proponent (No HADD) F/A 35(1)	Ontario	havelock-belmont-methuen	45.2694	78.6275	shoreL	small	16.7289	59.4538
Lacustrine	Private Residential	Shoreline Works (Foreshore, Streambank and Riparian Work)	Shoreline Stabilization Treatment	Letter of Advice to Proponent (No HADD) F/A 35(1)	Ontario	north kawartha	44.8137	78.1988	shoreL	small	16.7505	80.9724
Lacustrine	Private Residential	Shoreline Works (Foreshore, Streambank and Riparian Work)	Shoreline Stabilization Treatment	Letter of Advice to Proponent (No HADD) F/A 35(1)	Ontario	marmora and lake	44.5569	77.6896	shoreL	small	17.3058	71.1004
Lacustrine	Private Residential	Shoreline Works (Foreshore, Streambank and Riparian Work)	Shoreline Stabilization Treatment	Letter of Advice to Proponent (No HADD) F/A 35(1)	Ontario	north kawartha	44.8137	78.1988	shoreL	small	17.6994	81.1752
Lacustrine	Private Residential	Shoreline Works (Foreshore, Streambank and Riparian Work)	Shoreline Stabilization Treatment	Letter of Advice to Proponent (No HADD) F/A 35(1)	Ontario	albemarle	45.421	80.918	shoreL	small	18.0167	65.3294
Lacustrine	Private Residential	Shoreline Works (Foreshore, Streambank and Riparian Work)	Shoreline Stabilization Treatment	Letter of Advice to Proponent (No HADD) F/A 35(1)	Ontario	conacher	48.6328	90.1215	shoreL	small	20.011	77.7375
Lacustrine	Private Residential	Shoreline Works (Foreshore, Streambank and Riparian Work)	Shoreline Stabilization Treatment	Letter of Advice to Proponent (No HADD) F/A 35(1)	Ontario	norman	46.7477	80.8849	shoreL	small	21.9533	84.4492
Lacustrine	Private Residential	Shoreline Works (Foreshore, Streambank and Riparian Work)	Shoreline Stabilization Treatment	Letter of Advice to Proponent (No HADD) F/A 35(1)	Ontario	methuen	44.6581	77.954	shoreL	small	25.1315	106.882
Lacustrine	Private Residential	Shoreline Works (Foreshore, Streambank and Riparian Work)	Shoreline Stabilization Treatment	Letter of Advice to Proponent (No HADD) F/A 35(1)	Ontario	north kawartha	44.8137	78.1988	shoreL	small	25.8416	74.1648
Lacustrine	Private Residential	Shoreline Works (Foreshore, Streambank and Riparian Work)	Shoreline Stabilization Treatment	Letter of Advice to Proponent (No HADD) F/A 35(1)	Ontario	muskoka lakes	45.0644	79.5392	shoreL	small	26.2194	50.7086
Lacustrine	Private Residential	Shoreline Works (Foreshore, Streambank and Riparian Work)	Shoreline Stabilization Treatment	Letter of Advice to Proponent (No HADD) F/A 35(1)	Ontario	methuen	44.6581	77.954	shoreL	small	26.3686	31.8303
Lacustrine	Private Residential	Shoreline Works (Foreshore, Streambank and Riparian Work)	Shoreline Stabilization Treatment	Letter of Advice to Proponent (No HADD) F/A 35(1)	Ontario	central huron	44.802	81.941	shoreL	small	26.5784	25.0506
Lacustrine	Private Residential	Shoreline Works (Foreshore, Streambank and Riparian Work)	Shoreline Stabilization Treatment	Letter of Advice to Proponent (No HADD) F/A 35(1)	Ontario	central huron	44.802	81.941	shoreL	small	29.7635	28.5717
Lacustrine	Private Residential	Shoreline Works (Foreshore, Streambank and Riparian Work)	Shoreline Stabilization Treatment	Letter of Advice to Proponent (No HADD) F/A 35(1)	Ontario	shuniahthunder bay	49.9716	90.7794	shoreL	small	30.9192	70.271
Lacustrine	Private Residential	Shoreline Works (Foreshore, Streambank and Riparian Work)	Shoreline Stabilization Treatment	Letter of Advice to Proponent (No HADD) F/A 35(1)	Ontario	dill	46.3951	80.879	shoreL	small	31.2542	44.3598
Lacustrine	Private Residential	Shoreline Works (Foreshore, Streambank and Riparian Work)	Shoreline Stabilization Treatment	Letter of Advice to Proponent (No HADD) F/A 35(1)	Ontario	stanhope	45.1137	78.7382	shoreL	small	34.2754	38.8281
Lacustrine	Private Residential	Shoreline Works (Foreshore, Streambank and Riparian Work)	Shoreline Stabilization Treatment	Letter of Advice to Proponent (No HADD) F/A 35(1)	Ontario	havelock	45.2694	78.6275	shoreL	small	34.6512	36.6496
Lacustrine	Private Residential	Shoreline Works (Foreshore, Streambank and Riparian Work)	Shoreline Stabilization Treatment	Letter of Advice to Proponent (No HADD) F/A 35(1)	Ontario	glamorgan	44.9209	78.4229	shoreL	small	34.7154	50.0091
Lacustrine	Private Residential	Shoreline Works (Foreshore, Streambank and Riparian Work)	Shoreline Stabilization Treatment	Letter of Advice to Proponent (No HADD) F/A 35(1)	Ontario	eastnor	45.421	80.918	shoreL	small	34.9829	27.4785
Lacustrine	Private Residential	Shoreline Works (Foreshore, Streambank and Riparian Work)	Shoreline Stabilization Treatment	Letter of Advice to Proponent (No HADD) F/A 35(1)	Ontario	trill	46.4864	81.4897	shoreL	small	35.4346	41.9753
Lacustrine	Private Residential	Shoreline Works (Foreshore, Streambank and Riparian Work)	Shoreline Stabilization Treatment	Letter of Advice to Proponent (No HADD) F/A 35(1)	Ontario	herschel	45.1495	77.9746	shoreL	small	36.0548	55.3008
Lacustrine	Private Residential	Shoreline Works (Foreshore, Streambank and Riparian Work)	Shoreline Stabilization Treatment	Letter of Advice to Proponent (No HADD) F/A 35(1)	Ontario	badgerow	46.4601	80.0987	shoreL	small	36.9724	59.153
Lacustrine	Private Residential	Shoreline Works (Foreshore, Streambank and Riparian Work)	Shoreline Stabilization Treatment	Letter of Advice to Proponent (No HADD) F/A 35(1)	Ontario	severn	44.8352	79.407	shoreL	small	42.0373	55.491
Lacustrine	Private Residential	Shoreline Works (Foreshore, Streambank and Riparian Work)	Shoreline Stabilization Treatment	Letter of Advice to Proponent (No HADD) F/A 35(1)	Ontario	herschel	45.1495	77.9746	shoreL	small	44.6134	121.092
Lacustrine	Private Residential	Shoreline Works (Foreshore, Streambank and Riparian Work)	Shoreline Stabilization Treatment	Letter of Advice to Proponent (No HADD) F/A 35(1)	Ontario	harburn	45.1918	78.4047	shoreL	small	45.5347	43.3727
Lacustrine	Private Residential	Shoreline Works (Foreshore, Streambank and Riparian Work)	Shoreline Stabilization Treatment	Letter of Advice to Proponent (No HADD) F/A 35(1)	Ontario	minden	45.0044	78.6624	shoreL	small	49.3332	50.1139
Lacustrine	Private Residential	Shoreline Works (Foreshore, Streambank and Riparian Work)	Shoreline Stabilization Treatment	Letter of Advice to Proponent (No HADD) F/A 35(1)	Ontario	burleigh	44.6395	78.1561	shoreL	small	50.5895	64.3694
Lacustrine	Private Residential	Shoreline Works (Foreshore, Streambank and Riparian Work)	Shoreline Stabilization Treatment	Letter of Advice to Proponent (No HADD) F/A 35(1)	Ontario	guilford	45.1517	78.5744	shoreL	small	52.8007	44.8604
Lacustrine	Private Residential	Shoreline Works (Foreshore, Streambank and Riparian Work)	Shoreline Stabilization Treatment	Letter of Advice to Proponent (No HADD) F/A 35(1)	Ontario	cavendish	44.748	78.3109	shoreL	small	53.8772	31.0392
Lacustrine	Private Residential	Shoreline Works (Foreshore, Streambank and Riparian Work)	Shoreline Stabilization Treatment	Letter of Advice to Proponent (No HADD) F/A 35(1)	Ontario	stanhope	45.1137	78.7382	shoreL	small	54.9904	48.6889
Lacustrine	Private Residential	Shoreline Works (Foreshore, Streambank and Riparian Work)	Shoreline Stabilization Treatment	Letter of Advice to Proponent (No HADD) F/A 35(1)	Ontario	anstruther	44.7313	78.2385	shoreL	small	55.4456	88.6567
Lacustrine	Private Residential	Shoreline Works (Foreshore, Streambank and Riparian Work)	Shoreline Stabilization Treatment	Letter of Advice to Proponent (No HADD) F/A 35(1)	Ontario	mckellar	45.4922	79.8531	shoreL	small	56.4748	76.1479
Lacustrine	Private Residential	Shoreline Works (Foreshore, Streambank and Riparian Work)	Shoreline Stabilization Treatment	Letter of Advice to Proponent (No HADD) F/A 35(1)	Ontario	anstruther	44.7313	78.2385	shoreL	small	57.1056	37.433
Lacustrine	Private Residential	Shoreline Works (Foreshore, Streambank and Riparian Work)	Shoreline Stabilization Treatment	Letter of Advice to Proponent (No HADD) F/A 35(1)	Ontario	algonquin highlands	45.4348	78.7863	shoreL	small	59.3386	113.052
Lacustrine	Private Residential	Shoreline Works (Foreshore, Streambank and Riparian Work)	Shoreline Stabilization Treatment	Letter of Advice to Proponent (No HADD) F/A 35(1)	Ontario	laird	46.4011	84.0567	shoreL	small	59.5031	59.3977
Lacustrine	Private Residential	Shoreline Works (Foreshore, Streambank and Riparian Work)	Shoreline Stabilization Treatment	Letter of Advice to Proponent (No HADD) F/A 35(1)	Ontario	springer	46.3518	79.9911	shoreL	small	62.9896	43.3788
Lacustrine	Private Residential	Shoreline Works (Foreshore, Streambank and Riparian Work)	Shoreline Stabilization Treatment	Letter of Advice to Proponent (No HADD) F/A 35(1)	Ontario	conacher	48.6328	90.1215	shoreL	small	63.8983	37.31
Lacustrine	Private Residential	Shoreline Works (Foreshore, Streambank and Riparian Work)	Shoreline Stabilization Treatment	Letter of Advice to Proponent (No HADD) F/A 35(1)	Ontario	burleigh	44.6395	78.1561	shoreL	small	65.873	64.8399
Lacustrine	Private Residential	Shoreline Works (Foreshore, Streambank and Riparian Work)	Shoreline Stabilization Treatment	Letter of Advice to Proponent (No HADD) F/A 35(1)	Ontario	dill	46.3951	80.879	shoreL	small	72.0539	52.4415
Lacustrine	Private Residential	Shoreline Works (Foreshore, Streambank and Riparian Work)	Shoreline Stabilization Treatment	Letter of Advice to Proponent (No HADD) F/A 35(1)	Ontario	thunder bay	46.9717	86.5546	shoreL	small	76.485	122.913
Lacustrine	Private Residential	Shoreline Works (Foreshore, Streambank and Riparian Work)	Shoreline Stabilization Treatment	Letter of Advice to Proponent (No HADD) F/A 35(1)	Ontario	minden	45.0044	78.6624	shoreL	small	78.7183	35.0328
Lacustrine	Private Residential	Shoreline Works (Foreshore, Streambank and Riparian Work)	Shoreline Stabilization Treatment	Letter of Advice to Proponent (No HADD) F/A 35(1)	Ontario	guilford	45.1517	78.5744	shoreL	small	79.6168	43.104
Lacustrine	Private Residential	Shoreline Works (Foreshore, Streambank and Riparian Work)	Shoreline Stabilization Treatment	Letter of Advice to Proponent (No HADD) F/A 35(1)	Ontario	huntsville	45.311	79.2773	shoreL	small	82.3822	58.152
Lacustrine	Private Residential	Shoreline Works (Foreshore, Streambank and Riparian Work)	Shoreline Stabilization Treatment	Letter of Advice to Proponent (No HADD) F/A 35(1)	Ontario	snowdon	44.8693	78.5944	shoreL	small	84.0308	45.7268
Lacustrine	Private Residential	Shoreline Works (Foreshore, Streambank and Riparian Work)	Shoreline Stabilization Treatment	Letter of Advice to Proponent (No HADD) F/A 35(1)	Ontario	guilfordeagle lake	45.1517	78.5744	shoreL	small	87.0496	42.7766
Lacustrine	Private Residential	Shoreline Works (Foreshore, Streambank and Riparian Work)	Shoreline Stabilization Treatment	Letter of Advice to Proponent (No HADD) F/A 35(1)	Ontario	orillia	44.6606	79.4613	shoreL	small	93.2949	81.9592
Lacustrine	Private Residential	Shoreline Works (Foreshore, Streambank and Riparian Work)	Shoreline Stabilization Treatment	Letter of Advice to Proponent (No HADD) F/A 35(1)	Ontario	sherbourne	45.2118	78.791	shoreL	small	93.5209	30.5529
Lacustrine	Private Residential	Shoreline Works (Foreshore, Streambank and Riparian Work)	Shoreline Stabilization Treatment	Letter of Advice to Proponent (No HADD) F/A 35(1)	Ontario	huntsville	45.311	79.2773	shoreL	small	96.604	45.3478
Lacustrine	Private Residential	Shoreline Works (Foreshore, Streambank and Riparian Work)	Shoreline Stabilization Treatment	Letter of Advice to Proponent (No HADD) F/A 35(1)	Ontario	orillia	44.6606	79.4613	shoreL	small	97.405	56.7866
Lacustrine	Private Residential	Shoreline Works (Foreshore, Streambank and Riparian Work)	Shoreline Stabilization Treatment	Letter of Advice to Proponent (No HADD) F/A 35(1)	Ontario	havelock	45.2694	78.6275	shoreL	small	100.115	44.3729
Lacustrine	Private Residential	Shoreline Works (Foreshore, Streambank and Riparian Work)	Shoreline Stabilization Treatment	Letter of Advice to Proponent (No HADD) F/A 35(1)	Ontario	marmora	44.5569	77.6896	shoreL	small	101.415	42.5217
Lacustrine	Private Residential	Shoreline Works (Foreshore, Streambank and Riparian Work)	Shoreline Stabilization Treatment	Letter of Advice to Proponent (No HADD) F/A 35(1)	Ontario	muskoka lake	45.0644	79.5392	shoreL	small	104.914	96.025
Lacustrine	Private Residential	Shoreline Works (Foreshore, Streambank and Riparian Work)	Shoreline Stabilization Treatment	Letter of Advice to Proponent (No HADD) F/A 35(1)	Ontario	dill	46.3951	80.879	shoreL	small	105.58	46.2432
Lacustrine	Private Residential	Shoreline Works (Foreshore, Streambank and Riparian Work)	Shoreline Stabilization Treatment	Letter of Advice to Proponent (No HADD) F/A 35(1)	Ontario	tay	45.421	80.918	shoreL	small	107.93	46.4562
Lacustrine	Private Residential	Shoreline Works (Foreshore, Streambank and Riparian Work)	Shoreline Stabilization Treatment	Letter of Advice to Proponent (No HADD) F/A 35(1)	Ontario	north kawartha	44.8137	78.1988	shoreL	small	109.728	37.4259
Lacustrine	Private Residential	Shoreline Works (Foreshore, Streambank and Riparian Work)	Shoreline Stabilization Treatment	Letter of Advice to Proponent (No HADD) F/A 35(1)	Ontario	eden	46.3097	81.1258	shoreL	small	112.05	109.839
Lacustrine	Private Residential	Shoreline Works (Foreshore, Streambank and Riparian Work)	Shoreline Stabilization Treatment	Letter of Advice to Proponent (No HADD) F/A 35(1)	Ontario	dudley	45.0724	78.3518	shoreL	small	113.762	49.2326
Lacustrine	Private Residential	Shoreline Works (Foreshore, Streambank and Riparian Work)	Shoreline Stabilization Treatment	Letter of Advice to Proponent (No HADD) F/A 35(1)	Ontario	galway-cavendish-harvey	44.7597	78.4337	shoreL	small	115.068	95.3742
Lacustrine	Private Residential	Shoreline Works (Foreshore, Streambank and Riparian Work)	Shoreline Stabilization Treatment	Letter of Advice to Proponent (No HADD) F/A 35(1)	Ontario	goulais bay	48.252	86.915	shoreL	small	117.637	32.3465
Lacustrine	Private Residential	Shoreline Works (Foreshore, Streambank and Riparian Work)	Shoreline Stabilization Treatment	Letter of Advice to Proponent (No HADD) F/A 35(1)	Ontario	stanhope	45.1137	78.7382	shoreL	small	127.254	46.6807
Lacustrine	Private Residential	Shoreline Works (Foreshore, Streambank and Riparian Work)	Shoreline Stabilization Treatment	Letter of Advice to Proponent (No HADD) F/A 35(1)	Ontario	faraday	45.0132	77.8982	shoreL	small	134.265	119.121
Lacustrine	Private Residential	Shoreline Works (Foreshore, Streambank and Riparian Work)	Shoreline Stabilization Treatment	Letter of Advice to Proponent (No HADD) F/A 35(1)	Ontario	harburn	45.1918	78.4047	shoreL	small	135.462	81.6104
Lacustrine	Private Residential	Shoreline Works (Foreshore, Streambank and Riparian Work)	Shoreline Stabilization Treatment	Letter of Advice to Proponent (No HADD) F/A 35(1)	Ontario	guilfordeagle lake	45.1517	78.5744	shoreL	small	137.542	65.7058
Lacustrine	Private Residential	Shoreline Works (Foreshore, Streambank and Riparian Work)	Shoreline Stabilization Treatment	Letter of Advice to Proponent (No HADD) F/A 35(1)	Ontario	stanhope	45.1137	78.7382	shoreL	small	142.69	67.6475
Lacustrine	Private Residential	Shoreline Works (Foreshore, Streambank and Riparian Work)	Shoreline Stabilization Treatment	Letter of Advice to Proponent (No HADD) F/A 35(1)	Ontario	lutterworth	44.828	78.7686	shoreL	small	143.858	93.8536
Lacustrine	Private Residential	Shoreline Works (Foreshore, Streambank and Riparian Work)	Shoreline Stabilization Treatment	Letter of Advice to Proponent (No HADD) F/A 35(1)	Ontario	herschel	45.1495	77.9746	shoreL	small	144.812	38.6009
Lacustrine	Private Residential	Shoreline Works (Foreshore, Streambank and Riparian Work)	Shoreline Stabilization Treatment	Letter of Advice to Proponent (No HADD) F/A 35(1)	Ontario	lutterworth	44.828	78.7686	shoreL	small	147.988	34.197
Lacustrine	Private Residential	Shoreline Works (Foreshore, Streambank and Riparian Work)	Shoreline Stabilization Treatment	Letter of Advice to Proponent (No HADD) F/A 35(1)	Ontario	chandos	44.8127	78.0064	shoreL	small	152.09	29.1955
Lacustrine	Private Residential	Shoreline Works (Foreshore, Streambank and Riparian Work)	Shoreline Stabilization Treatment	Letter of Advice to Proponent (No HADD) F/A 35(1)	Ontario	north kawartha	44.8137	78.1988	shoreL	small	155.829	53.4799
Lacustrine	Private Residential	Shoreline Works (Foreshore, Streambank and Riparian Work)	Shoreline Stabilization Treatment	Letter of Advice to Proponent (No HADD) F/A 35(1)	Ontario	havelock	45.2694	78.6275	shoreL	small	159.5	62.9079
Lacustrine	Private Residential	Shoreline Works (Foreshore, Streambank and Riparian Work)	Shoreline Stabilization Treatment	Letter of Advice to Proponent (No HADD) F/A 35(1)	Ontario	severn	44.8352	79.407	shoreL	small	169.298	55.4349
Lacustrine	Private Residential	Shoreline Works (Foreshore, Streambank and Riparian Work)	Shoreline Stabilization Treatment	Letter of Advice to Proponent (No HADD) F/A 35(1)	Ontario	minden	45.0044	78.6624	shoreL	small	169.451	69.458
Lacustrine	Private Residential	Shoreline Works (Foreshore, Streambank and Riparian Work)	Shoreline Stabilization Treatment	Letter of Advice to Proponent (No HADD) F/A 35(1)	Ontario	severn	44.8352	79.407	shoreL	small	170.486	74.7349
Lacustrine	Private Residential	Shoreline Works (Foreshore, Streambank and Riparian Work)	Shoreline Stabilization Treatment	Letter of Advice to Proponent (No HADD) F/A 35(1)	Ontario	kawartha lakes	44.5281	78.6379	shoreL	small	171.137	45.7241
Lacustrine	Private Residential	Shoreline Works (Foreshore, Streambank and Riparian Work)	Shoreline Stabilization Treatment	Letter of Advice to Proponent (No HADD) F/A 35(1)	Ontario	guilford	45.1517	78.5744	shoreL	small	178.984	46.8252
Lacustrine	Private Residential	Shoreline Works (Foreshore, Streambank and Riparian Work)	Shoreline Stabilization Treatment	Letter of Advice to Proponent (No HADD) F/A 35(1)	Ontario	anstruther	44.7313	78.2385	shoreL	small	186.896	52.8515
Lacustrine	Private Residential	Shoreline Works (Foreshore, Streambank and Riparian Work)	Shoreline Stabilization Treatment	Letter of Advice to Proponent (No HADD) F/A 35(1)	Ontario	laxton	44.7097	78.9012	shoreL	small	188.728	43.2237
Lacustrine	Private Residential	Shoreline Works (Foreshore, Streambank and Riparian Work)	Shoreline Stabilization Treatment	Letter of Advice to Proponent (No HADD) F/A 35(1)	Ontario	norman	46.7477	80.8849	shoreL	small	190.016	42.8325
Lacustrine	Private Residential	Shoreline Works (Foreshore, Streambank and Riparian Work)	Shoreline Stabilization Treatment	Letter of Advice to Proponent (No HADD) F/A 35(1)	Ontario	havelock	45.2694	78.6275	shoreL	small	194.514	86.6795
Lacustrine	Private Residential	Shoreline Works (Foreshore, Streambank and Riparian Work)	Shoreline Stabilization Treatment	Letter of Advice to Proponent (No HADD) F/A 35(1)	Ontario	guilford	45.1517	78.5744	shoreL	small	199.703	48.5029
Lacustrine	Private Residential	Shoreline Works (Foreshore, Streambank and Riparian Work)	Shoreline Stabilization Treatment	Letter of Advice to Proponent (No HADD) F/A 35(1)	Ontario	laxton	44.7097	78.9012	shoreL	small	211.554	43.053
Lacustrine	Private Residential	Shoreline Works (Foreshore, Streambank and Riparian Work)	Shoreline Stabilization Treatment	Letter of Advice to Proponent (No HADD) F/A 35(1)	Ontario	muskoka lakes	45.0644	79.5392	shoreL	small	218.583	49.27
Lacustrine	Private Residential	Shoreline Works (Foreshore, Streambank and Riparian Work)	Shoreline Stabilization Treatment	Letter of Advice to Proponent (No HADD) F/A 35(1)	Ontario	kenora	50.9661	92.6996	shoreL	small	234.142	49.1267
Lacustrine	Private Residential	Shoreline Works (Foreshore, Streambank and Riparian Work)	Shoreline Stabilization Treatment	Letter of Advice to Proponent (No HADD) F/A 35(1)	Ontario	macpherson	46.3275	80.1706	shoreL	small	239.103	48.6486
Lacustrine	Private Residential	Shoreline Works (Foreshore, Streambank and Riparian Work)	Shoreline Stabilization Treatment	Letter of Advice to Proponent (No HADD) F/A 35(1)	Ontario	waters	46.3967	81.1422	shoreL	small	259.264	52.1109
Lacustrine	Private Residential	Shoreline Works (Foreshore, Streambank and Riparian Work)	Shoreline Stabilization Treatment	Letter of Advice to Proponent (No HADD) F/A 35(1)	Ontario	collingwood	45.421	80.918	shoreL	small	280.006	72.1985
Lacustrine	Private Residential	Shoreline Works (Foreshore, Streambank and Riparian Work)	Shoreline Stabilization Treatment	Letter of Advice to Proponent (No HADD) F/A 35(1)	Ontario	orillia	44.6606	79.4613	shoreL	small	303.972	39.3112
Lacustrine	Private Residential	Shoreline Works (Foreshore, Streambank and Riparian Work)	Shoreline Stabilization Treatment	Letter of Advice to Proponent (No HADD) F/A 35(1)	Ontario	cavendish	44.748	78.3109	shoreL	small	312.142	68.0458
Lacustrine	Private Residential	Shoreline Works (Foreshore, Streambank and Riparian Work)	Shoreline Stabilization Treatment	Letter of Advice to Proponent (No HADD) F/A 35(1)	Ontario	havelock	45.2694	78.6275	shoreL	small	321.194	27.7826
Lacustrine	Private Residential	Shoreline Works (Foreshore, Streambank and Riparian Work)	Shoreline Stabilization Treatment	Letter of Advice to Proponent (No HADD) F/A 35(1)	Ontario	orillia north	44.6876	79.4308	shoreL	small	331.958	91.7687
Lacustrine	Private Residential	Shoreline Works (Foreshore, Streambank and Riparian Work)	Shoreline Stabilization Treatment	Letter of Advice to Proponent (No HADD) F/A 35(1)	Ontario	rama	44.7045	79.3107	shoreL	small	347.594	52.004
Lacustrine	Private Residential	Shoreline Works (Foreshore, Streambank and Riparian Work)	Shoreline Stabilization Treatment	Letter of Advice to Proponent (No HADD) F/A 35(1)	Ontario	guilford	45.1517	78.5744	shoreL	small	350.799	53.1437
Lacustrine	Private Residential	Shoreline Works (Foreshore, Streambank and Riparian Work)	Shoreline Stabilization Treatment	Letter of Advice to Proponent (No HADD) F/A 35(1)	Ontario	sherbourne	45.2118	78.791	shoreL	small	351.241	75.0841
Lacustrine	Private Residential	Shoreline Works (Foreshore, Streambank and Riparian Work)	Shoreline Stabilization Treatment	Letter of Advice to Proponent (No HADD) F/A 35(1)	Ontario	lake of bays	45.2857	79.022	shoreL	small	359.182	60.2731
Lacustrine	Private Residential	Shoreline Works (Foreshore, Streambank and Riparian Work)	Shoreline Stabilization Treatment	Letter of Advice to Proponent (No HADD) F/A 35(1)	Ontario	south of ledger	49.2065	88.2182	shoreL	small	376.013	55.9596
Lacustrine	Private Residential	Shoreline Works (Foreshore, Streambank and Riparian Work)	Shoreline Stabilization Treatment	Letter of Advice to Proponent (No HADD) F/A 35(1)	Ontario	somerville	44.6876	78.7126	shoreL	small	387.082	46.9656
Lacustrine	Private Residential	Shoreline Works (Foreshore, Streambank and Riparian Work)	Shoreline Stabilization Treatment	Letter of Advice to Proponent (No HADD) F/A 35(1)	Ontario	burleigh	44.6395	78.1561	shoreL	small	391.023	57.8044
Lacustrine	Private Residential	Shoreline Works (Foreshore, Streambank and Riparian Work)	Shoreline Stabilization Treatment	Letter of Advice to Proponent (No HADD) F/A 35(1)	Ontario	caldwell	46.3638	80.1029	shoreL	small	394.442	61.1282
Lacustrine	Private Residential	Shoreline Works (Foreshore, Streambank and Riparian Work)	Shoreline Stabilization Treatment	Letter of Advice to Proponent (No HADD) F/A 35(1)	Ontario	galway-cavendish-harvey	44.7597	78.4337	shoreL	small	404.843	49.9427
Lacustrine	Private Residential	Shoreline Works (Foreshore, Streambank and Riparian Work)	Shoreline Stabilization Treatment	Letter of Advice to Proponent (No HADD) F/A 35(1)	Ontario	marmora	44.5112	77.6784	shoreL	small	443.465	42.0922
Lacustrine	Private Residential	Shoreline Works (Foreshore, Streambank and Riparian Work)	Shoreline Stabilization Treatment	Letter of Advice to Proponent (No HADD) F/A 35(1)	Ontario	severn	44.8352	79.407	shoreL	small	472.03	59.0143
Lacustrine	Private Residential	Shoreline Works (Foreshore, Streambank and Riparian Work)	Shoreline Stabilization Treatment	Letter of Advice to Proponent (No HADD) F/A 35(1)	Ontario	havelock	45.2694	78.6275	shoreL	small	480.686	76.3224
Lacustrine	Private Residential	Shoreline Works (Foreshore, Streambank and Riparian Work)	Shoreline Stabilization Treatment	Letter of Advice to Proponent (No HADD) F/A 35(1)	Ontario	algonquin highlands	45.4348	78.7863	shoreL	small	494.981	32.5415
Lacustrine	Private Residential	Shoreline Works (Foreshore, Streambank and Riparian Work)	Shoreline Stabilization Treatment	Letter of Advice to Proponent (No HADD) F/A 35(1)	Ontario	harburn	45.1918	78.4047	shoreL	small	527.929	72.2259
Lacustrine	Private Residential	Shoreline Works (Foreshore, Streambank and Riparian Work)	Shoreline Stabilization Treatment	Letter of Advice to Proponent (No HADD) F/A 35(1)	Ontario	dudley	45.0724	78.3518	shoreL	small	618.936	42.8445
Lacustrine	Private Residential	Shoreline Works (Foreshore, Streambank and Riparian Work)	Shoreline Stabilization Treatment	Letter of Advice to Proponent (No HADD) F/A 35(1)	Ontario	caldwell	46.3638	80.1029	shoreL	small	625.689	58.0987
Lacustrine	Private Residential	Shoreline Works (Foreshore, Streambank and Riparian Work)	Shoreline Stabilization Treatment	Letter of Advice to Proponent (No HADD) F/A 35(1)	Ontario	central huron	44.802	81.941	shoreL	small	637.771	32.0913
Lacustrine	Private Residential	Shoreline Works (Foreshore, Streambank and Riparian Work)	Shoreline Stabilization Treatment	Letter of Advice to Proponent (No HADD) F/A 35(1)	Ontario	burleigh	44.6395	78.1561	shoreL	small	712.504	48.3895
Lacustrine	Private Residential	Shoreline Works (Foreshore, Streambank and Riparian Work)	Shoreline Stabilization Treatment	Letter of Advice to Proponent (No HADD) F/A 35(1)	Ontario	broder	46.4114	81.0064	shoreL	small	772.227	60.582
Lacustrine	Private Residential	Shoreline Works (Foreshore, Streambank and Riparian Work)	Shoreline Stabilization Treatment	Letter of Advice to Proponent (No HADD) F/A 35(1)	Ontario	glamorgan	44.9209	78.4229	shoreL	small	822.039	19.9131
Lacustrine	Private Residential	Shoreline Works (Foreshore, Streambank and Riparian Work)	Shoreline Stabilization Treatment	Letter of Advice to Proponent (No HADD) F/A 35(1)	Ontario	muskoka lakes	45.0644	79.5392	shoreL	small	822.684	39.419
Lacustrine	Private Residential	Shoreline Works (Foreshore, Streambank and Riparian Work)	Shoreline Stabilization Treatment	Letter of Advice to Proponent (No HADD) F/A 35(1)	Ontario	north kawartha	44.8137	78.1988	shoreL	small	852.452	76.8878
Lacustrine	Private Residential	Shoreline Works (Foreshore, Streambank and Riparian Work)	Shoreline Stabilization Treatment	Letter of Advice to Proponent (No HADD) F/A 35(1)	Ontario	glamorgan	44.9209	78.4229	shoreL	small	885.984	43.9158
Lacustrine	Private Residential	Shoreline Works (Foreshore, Streambank and Riparian Work)	Shoreline Stabilization Treatment	Letter of Advice to Proponent (No HADD) F/A 35(1)	Ontario	magnetawan	45.7518	80.412	shoreL	small	887.632	31.3248
Lacustrine	Private Residential	Shoreline Works (Foreshore, Streambank and Riparian Work)	Shoreline Stabilization Treatment	Letter of Advice to Proponent (No HADD) F/A 35(1)	Ontario	stanhope	45.1137	78.7382	shoreL	small	916.232	34.2847
Lacustrine	Private Residential	Shoreline Works (Foreshore, Streambank and Riparian Work)	Shoreline Stabilization Treatment	Letter of Advice to Proponent (No HADD) F/A 35(1)	Ontario	stanhope	45.1137	78.7382	shoreL	small	1042.51	80.5662
Lacustrine	Private Residential	Shoreline Works (Foreshore, Streambank and Riparian Work)	Shoreline Stabilization Treatment	Letter of Advice to Proponent (No HADD) F/A 35(1)	Ontario	stanhope	45.1137	78.7382	shoreL	small	1081.12	56.9778
Lacustrine	Private Residential	Shoreline Works (Foreshore, Streambank and Riparian Work)	Shoreline Stabilization Treatment	Letter of Advice to Proponent (No HADD) F/A 35(1)	Ontario	dudley	45.0724	78.3518	shoreL	small	1187.36	37.1275
Lacustrine	Private Residential	Shoreline Works (Foreshore, Streambank and Riparian Work)	Shoreline Stabilization Treatment	Letter of Advice to Proponent (No HADD) F/A 35(1)	Ontario	savanne	48.9757	90.2288	shoreL	small	1253.19	61.2301
Lacustrine	Private Residential	Shoreline Works (Foreshore, Streambank and Riparian Work)	Shoreline Stabilization Treatment	Letter of Advice to Proponent (No HADD) F/A 35(1)	Ontario	vanhorne	49.7552	92.8455	shoreL	small	1746.43	44.3665
Lacustrine	Private Residential	Shoreline Works (Foreshore, Streambank and Riparian Work)	Shoreline Stabilization Treatment	Letter of Advice to Proponent (No HADD) F/A 35(1)	Ontario	chandos	44.8127	78.0064	shoreL	small	2109.88	66.8638
Lacustrine	Private Residential	Shoreline Works (Foreshore, Streambank and Riparian Work)	Shoreline Stabilization Treatment	Letter of Advice to Proponent (No HADD) F/A 35(1)	Ontario	huntsville	45.311	79.2773	shoreL	small	2294.57	66.3534
Lacustrine	Private Residential	Shoreline Works (Foreshore, Streambank and Riparian Work)	Shoreline Stabilization Treatment	Letter of Advice to Proponent (No HADD) F/A 35(1)	Ontario	rainy rivermorson	48.757	93.5957	shoreL	small	2384.66	83.0338
Lacustrine	Private Residential	Shoreline Works (Foreshore, Streambank and Riparian Work)	Shoreline Stabilization Treatment	Letter of Advice to Proponent (No HADD) F/A 35(1)	Ontario	bracebridge	45.0264	79.19	shoreL	small	2408.15	50.0723
Lacustrine	Private Residential	Structures in Water	Boat Launch	Letter of Advice to Proponent (No HADD) F/A 35(1)	Ontario	guilford	45.1517	78.5744	dockB	small	21.6644	40.0277
Lacustrine	Private Residential	Structures in Water	Boat Launch	Letter of Advice to Proponent (No HADD) F/A 35(1)	Ontario	inwood	48.9779	90.4745	dockB	small	63.0814	44.5441
Lacustrine	Private Residential	Structures in Water	Boat Launch	Letter of Advice to Proponent (No HADD) F/A 35(1)	Ontario	kearney	45.6251	79.1179	dockB	small	85.535	63.0611
Lacustrine	Private Residential	Structures in Water	Boat Launch	Letter of Advice to Proponent (No HADD) F/A 35(1)	Ontario	gooderham	45.8316	78.9728	dockB	small	141.366	44.7399
Lacustrine	Private Residential	Structures in Water	Breakwater	Letter of Advice to Proponent (No HADD) F/A 35(1)	Ontario	severn	44.8352	79.407	breakwaterL	small	7.73734	79.0726
Lacustrine	Private Residential	Structures in Water	Breakwater	Letter of Advice to Proponent (No HADD) F/A 35(1)	Ontario	severn	44.8352	79.407	breakwaterL	small	18.6177	21.261
Lacustrine	Private Residential	Structures in Water	Breakwater	Letter of Advice to Proponent (No HADD) F/A 35(1)	Ontario	gordon	45.9027	82.4745	breakwaterL	small	22.8354	96.6363
Lacustrine	Private Residential	Structures in Water	Breakwater	Letter of Advice to Proponent (No HADD) F/A 35(1)	Ontario	harris	47.55	79.5749	breakwaterL	small	32.3909	31.8515
Lacustrine	Private Residential	Structures in Water	Breakwater	Letter of Advice to Proponent (No HADD) F/A 35(1)	Ontario	kenora	50.9661	92.6996	breakwaterL	small	79.6516	28.8231
Lacustrine	Private Residential	Structures in Water	Breakwater	Letter of Advice to Proponent (No HADD) F/A 35(1)	Ontario	georgain bluffs	44.7963	80.9441	breakwaterL	small	133.584	51.4051
Lacustrine	Private Residential	Structures in Water	Breakwater	Letter of Advice to Proponent (No HADD) F/A 35(1)	Ontario	orillia	44.6606	79.4613	breakwaterL	small	154.567	24.0702
Lacustrine	Private Residential	Structures in Water	Breakwater	Letter of Advice to Proponent (No HADD) F/A 35(1)	Ontario	martland	46.1607	80.3653	breakwaterL	small	339.591	57.9142
Lacustrine	Private Residential	Structures in Water	Docks and Boathouse	Letter of Advice to Proponent (No HADD) F/A 35(1)	Ontario	huntsville	45.311	79.2773	dockB	small	3.33846	43.8028
Lacustrine	Private Residential	Structures in Water	Docks and Boathouse	Letter of Advice to Proponent (No HADD) F/A 35(1)	Ontario	kenora	50.9661	92.6996	dockB	small	5.18341	67.7042
Lacustrine	Private Residential	Structures in Water	Docks and Boathouse	Letter of Advice to Proponent (No HADD) F/A 35(1)	Ontario	phyllis	46.9252	80.0735	dockB	small	5.59864	51.7657
Lacustrine	Private Residential	Structures in Water	Docks and Boathouse	Letter of Advice to Proponent (No HADD) F/A 35(1)	Ontario	huntsville	45.311	79.2773	dockB	small	5.93504	78.6137
Lacustrine	Private Residential	Structures in Water	Docks and Boathouse	Letter of Advice to Proponent (No HADD) F/A 35(1)	Ontario	minden hills	45.0044	78.6624	dockB	small	6.06007	28.5462
Lacustrine	Private Residential	Structures in Water	Docks and Boathouse	Letter of Advice to Proponent (No HADD) F/A 35(1)	Ontario	magnetawan	45.7518	80.412	dockB	small	6.30772	17.7118
Lacustrine	Private Residential	Structures in Water	Docks and Boathouse	Letter of Advice to Proponent (No HADD) F/A 35(1)	Ontario	lake of bays	45.2857	79.022	dockB	small	6.83493	45.4511
Lacustrine	Private Residential	Structures in Water	Docks and Boathouse	Letter of Advice to Proponent (No HADD) F/A 35(1)	Ontario	kenora	50.9661	92.6996	dockB	small	9.33336	37.3236
Lacustrine	Private Residential	Structures in Water	Docks and Boathouse	Letter of Advice to Proponent (No HADD) F/A 35(1)	Ontario	seguin	49.2375	80.2042	dockB	small	9.5737	56.0309
Lacustrine	Private Residential	Structures in Water	Docks and Boathouse	Letter of Advice to Proponent (No HADD) F/A 35(1)	Ontario	gravenhurst	44.8686	79.3394	dockB	small	10.0151	73.9518
Lacustrine	Private Residential	Structures in Water	Docks and Boathouse	Letter of Advice to Proponent (No HADD) F/A 35(1)	Ontario	magnetawan	45.6752	79.6585	dockB	small	10.3683	59.2171
Lacustrine	Private Residential	Structures in Water	Docks and Boathouse	Letter of Advice to Proponent (No HADD) F/A 35(1)	Ontario	lake of bays	45.2857	79.022	dockB	small	10.6669	73.7605
Lacustrine	Private Residential	Structures in Water	Docks and Boathouse	Letter of Advice to Proponent (No HADD) F/A 35(1)	Ontario	gravenhurst	44.8686	79.3394	dockB	small	11.0153	61.7301
Lacustrine	Private Residential	Structures in Water	Docks and Boathouse	Letter of Advice to Proponent (No HADD) F/A 35(1)	Ontario	algonquin highlands	45.4348	78.7863	dockB	small	11.0889	79.0288
Lacustrine	Private Residential	Structures in Water	Docks and Boathouse	Letter of Advice to Proponent (No HADD) F/A 35(1)	Ontario	nipissing	46.1141	79.4978	dockB	small	11.5397	29.2691
Lacustrine	Private Residential	Structures in Water	Docks and Boathouse	Letter of Advice to Proponent (No HADD) F/A 35(1)	Ontario	gravenhurst (muskoka twp.)	44.8686	79.3394	dockB	small	11.5809	113.105
Lacustrine	Private Residential	Structures in Water	Docks and Boathouse	Letter of Advice to Proponent (No HADD) F/A 35(1)	Ontario	muskoka lakes	45.0644	79.5392	dockB	small	12.9806	117.797
Lacustrine	Private Residential	Structures in Water	Docks and Boathouse	Letter of Advice to Proponent (No HADD) F/A 35(1)	Ontario	muskoka lakes	45.0644	79.5392	dockB	small	13.5743	42.3312
Lacustrine	Private Residential	Structures in Water	Docks and Boathouse	Letter of Advice to Proponent (No HADD) F/A 35(1)	Ontario	lake of bays	45.2857	79.022	dockB	small	13.7634	45.9359
Lacustrine	Private Residential	Structures in Water	Docks and Boathouse	Letter of Advice to Proponent (No HADD) F/A 35(1)	Ontario	seguin	49.2375	80.2042	dockB	small	13.8451	55.6116
Lacustrine	Private Residential	Structures in Water	Docks and Boathouse	Letter of Advice to Proponent (No HADD) F/A 35(1)	Ontario	the archipelago the	45.421	80.918	dockB	small	14.2894	73.8192
Lacustrine	Private Residential	Structures in Water	Docks and Boathouse	Letter of Advice to Proponent (No HADD) F/A 35(1)	Ontario	lake of bays	45.2857	79.022	dockB	small	14.3432	59.2689
Lacustrine	Private Residential	Structures in Water	Docks and Boathouse	Letter of Advice to Proponent (No HADD) F/A 35(1)	Ontario	bracebridge	45.0264	79.19	dockB	small	14.4887	39.8538
Lacustrine	Private Residential	Structures in Water	Docks and Boathouse	Letter of Advice to Proponent (No HADD) F/A 35(1)	Ontario	seguin	49.2375	80.2042	dockB	small	15.0529	163.204
Lacustrine	Private Residential	Structures in Water	Docks and Boathouse	Letter of Advice to Proponent (No HADD) F/A 35(1)	Ontario	nipissing	46.1141	79.4978	dockB	small	15.4549	53.5501
Lacustrine	Private Residential	Structures in Water	Docks and Boathouse	Letter of Advice to Proponent (No HADD) F/A 35(1)	Ontario	marmora and lake	44.5569	77.6896	dockB	small	15.4658	111.979
Lacustrine	Private Residential	Structures in Water	Docks and Boathouse	Letter of Advice to Proponent (No HADD) F/A 35(1)	Ontario	seguin	49.2375	80.2042	dockB	small	15.7178	52.6005
Lacustrine	Private Residential	Structures in Water	Docks and Boathouse	Letter of Advice to Proponent (No HADD) F/A 35(1)	Ontario	gravenhurst	44.8686	79.3394	dockB	small	15.8308	84.5729
Lacustrine	Private Residential	Structures in Water	Docks and Boathouse	Letter of Advice to Proponent (No HADD) F/A 35(1)	Ontario	gravenhurst	44.8686	79.3394	dockB	small	16.0503	32.8916
Lacustrine	Private Residential	Structures in Water	Docks and Boathouse	Letter of Advice to Proponent (No HADD) F/A 35(1)	Ontario	joan	47.0052	80.0679	dockB	small	16.0702	43.2378
Lacustrine	Private Residential	Structures in Water	Docks and Boathouse	Letter of Advice to Proponent (No HADD) F/A 35(1)	Ontario	muskoka lakes	45.0644	79.5392	dockB	small	16.5119	38.7387
Lacustrine	Private Residential	Structures in Water	Docks and Boathouse	Letter of Advice to Proponent (No HADD) F/A 35(1)	Ontario	minden	45.0044	78.6624	dockB	small	16.65	55.8034
Lacustrine	Private Residential	Structures in Water	Docks and Boathouse	Letter of Advice to Proponent (No HADD) F/A 35(1)	Ontario	mckeown	48.2434	81.5336	dockB	small	16.7169	57.351
Lacustrine	Private Residential	Structures in Water	Docks and Boathouse	Letter of Advice to Proponent (No HADD) F/A 35(1)	Ontario	carling	45.421	80.918	dockB	small	17.3352	57.1321
Lacustrine	Private Residential	Structures in Water	Docks and Boathouse	Letter of Advice to Proponent (No HADD) F/A 35(1)	Ontario	seguin	49.2375	80.2042	dockB	small	17.427	38.2675
Lacustrine	Private Residential	Structures in Water	Docks and Boathouse	Letter of Advice to Proponent (No HADD) F/A 35(1)	Ontario	cardiff	44.9942	78.0944	dockB	small	17.4631	31.4327
Lacustrine	Private Residential	Structures in Water	Docks and Boathouse	Letter of Advice to Proponent (No HADD) F/A 35(1)	Ontario	georgian bay	45.421	80.918	dockB	small	17.4836	47.4242
Lacustrine	Private Residential	Structures in Water	Docks and Boathouse	Letter of Advice to Proponent (No HADD) F/A 35(1)	Ontario	seguin	49.2375	80.2042	dockB	small	17.5604	36.7183
Lacustrine	Private Residential	Structures in Water	Docks and Boathouse	Letter of Advice to Proponent (No HADD) F/A 35(1)	Ontario	kenora	50.9661	92.6996	dockB	small	18.0434	62.8551
Lacustrine	Private Residential	Structures in Water	Docks and Boathouse	Letter of Advice to Proponent (No HADD) F/A 35(1)	Ontario	gravenhurst	44.8686	79.3394	dockB	small	18.1951	93.317
Lacustrine	Private Residential	Structures in Water	Docks and Boathouse	Letter of Advice to Proponent (No HADD) F/A 35(1)	Ontario	glamorgan	44.9209	78.4229	dockB	small	18.2183	54.3183
Lacustrine	Private Residential	Structures in Water	Docks and Boathouse	Letter of Advice to Proponent (No HADD) F/A 35(1)	Ontario	muskoka lakes	45.0644	79.5392	dockB	small	18.4631	57.8594
Lacustrine	Private Residential	Structures in Water	Docks and Boathouse	Letter of Advice to Proponent (No HADD) F/A 35(1)	Ontario	huntsville	45.311	79.2773	dockB	small	18.5168	50.3871
Lacustrine	Private Residential	Structures in Water	Docks and Boathouse	Letter of Advice to Proponent (No HADD) F/A 35(1)	Ontario	lake of bays	45.2857	79.022	dockB	small	18.6252	68.3757
Lacustrine	Private Residential	Structures in Water	Docks and Boathouse	Letter of Advice to Proponent (No HADD) F/A 35(1)	Ontario	cardiff	44.9942	78.0944	dockB	small	18.733	65.7032
Lacustrine	Private Residential	Structures in Water	Docks and Boathouse	Letter of Advice to Proponent (No HADD) F/A 35(1)	Ontario	the archipelago	45.5214	80.4331	dockB	small	18.7373	56.2378
Lacustrine	Private Residential	Structures in Water	Docks and Boathouse	Letter of Advice to Proponent (No HADD) F/A 35(1)	Ontario	cardiff	44.9942	78.0944	dockB	small	18.8147	86.8301
Lacustrine	Private Residential	Structures in Water	Docks and Boathouse	Letter of Advice to Proponent (No HADD) F/A 35(1)	Ontario	belmont	44.511	77.8506	dockB	small	19.3023	34.5871
Lacustrine	Private Residential	Structures in Water	Docks and Boathouse	Letter of Advice to Proponent (No HADD) F/A 35(1)	Ontario	huntsville	45.311	79.2773	dockB	small	19.5495	37.0498
Lacustrine	Private Residential	Structures in Water	Docks and Boathouse	Letter of Advice to Proponent (No HADD) F/A 35(1)	Ontario	gravenhurst	44.8686	79.3394	dockB	small	19.6233	81.1339
Lacustrine	Private Residential	Structures in Water	Docks and Boathouse	Letter of Advice to Proponent (No HADD) F/A 35(1)	Ontario	georgian bay	45.421	80.918	dockB	small	19.7799	55.2814
Lacustrine	Private Residential	Structures in Water	Docks and Boathouse	Letter of Advice to Proponent (No HADD) F/A 35(1)	Ontario	magnetawan	45.7518	80.412	dockB	small	19.9217	29.6027
Lacustrine	Private Residential	Structures in Water	Docks and Boathouse	Letter of Advice to Proponent (No HADD) F/A 35(1)	Ontario	maclennan	46.5598	80.7495	dockB	small	20.0476	71.4018
Lacustrine	Private Residential	Structures in Water	Docks and Boathouse	Letter of Advice to Proponent (No HADD) F/A 35(1)	Ontario	casmir	46.3005	80.3818	dockB	small	20.0969	39.815
Lacustrine	Private Residential	Structures in Water	Docks and Boathouse	Letter of Advice to Proponent (No HADD) F/A 35(1)	Ontario	muskoka lakes	45.0644	79.5392	dockB	small	20.5668	97.2132
Lacustrine	Private Residential	Structures in Water	Docks and Boathouse	Letter of Advice to Proponent (No HADD) F/A 35(1)	Ontario	kenora	50.9661	92.6996	dockB	small	20.5937	32.6443
Lacustrine	Private Residential	Structures in Water	Docks and Boathouse	Letter of Advice to Proponent (No HADD) F/A 35(1)	Ontario	seguin	49.2375	80.2042	dockB	small	20.626	22.7159
Lacustrine	Private Residential	Structures in Water	Docks and Boathouse	Letter of Advice to Proponent (No HADD) F/A 35(1)	Ontario	magnetawan	45.7518	80.412	dockB	small	21.6772	110.192
Lacustrine	Private Residential	Structures in Water	Docks and Boathouse	Letter of Advice to Proponent (No HADD) F/A 35(1)	Ontario	gravenhurst	44.8686	79.3394	dockB	small	22.4676	110.98
Lacustrine	Private Residential	Structures in Water	Docks and Boathouse	Letter of Advice to Proponent (No HADD) F/A 35(1)	Ontario	muskoka lakes	45.0644	79.5392	dockB	small	23.2971	61.1901
Lacustrine	Private Residential	Structures in Water	Docks and Boathouse	Letter of Advice to Proponent (No HADD) F/A 35(1)	Ontario	casmir	46.3005	80.3818	dockB	small	23.5753	36.5983
Lacustrine	Private Residential	Structures in Water	Docks and Boathouse	Letter of Advice to Proponent (No HADD) F/A 35(1)	Ontario	lake of bays	45.2857	79.022	dockB	small	23.585	51.7552
Lacustrine	Private Residential	Structures in Water	Docks and Boathouse	Letter of Advice to Proponent (No HADD) F/A 35(1)	Ontario	muskoka lakes	45.0644	79.5392	dockB	small	25.3989	30.5897
Lacustrine	Private Residential	Structures in Water	Docks and Boathouse	Letter of Advice to Proponent (No HADD) F/A 35(1)	Ontario	kirkup	49.6785	94.2644	dockB	small	26.1096	22.0511
Lacustrine	Private Residential	Structures in Water	Docks and Boathouse	Letter of Advice to Proponent (No HADD) F/A 35(1)	Ontario	lake of bays	45.2857	79.022	dockB	small	26.1158	40.6119
Lacustrine	Private Residential	Structures in Water	Docks and Boathouse	Letter of Advice to Proponent (No HADD) F/A 35(1)	Ontario	gravenhurst	44.8686	79.3394	dockB	small	26.1662	58.3198
Lacustrine	Private Residential	Structures in Water	Docks and Boathouse	Letter of Advice to Proponent (No HADD) F/A 35(1)	Ontario	seguin	49.2375	80.2042	dockB	small	26.2812	62.3788
Lacustrine	Private Residential	Structures in Water	Docks and Boathouse	Letter of Advice to Proponent (No HADD) F/A 35(1)	Ontario	lake of bays	45.2857	79.022	dockB	small	26.8184	58.4188
Lacustrine	Private Residential	Structures in Water	Docks and Boathouse	Letter of Advice to Proponent (No HADD) F/A 35(1)	Ontario	gravenhurst	44.8686	79.3394	dockB	small	27.1569	49.5739
Lacustrine	Private Residential	Structures in Water	Docks and Boathouse	Letter of Advice to Proponent (No HADD) F/A 35(1)	Ontario	seguin	49.2375	80.2042	dockB	small	27.2722	34.9904
Lacustrine	Private Residential	Structures in Water	Docks and Boathouse	Letter of Advice to Proponent (No HADD) F/A 35(1)	Ontario	the archipelago	45.421	80.918	dockB	small	27.6697	52.8289
Lacustrine	Private Residential	Structures in Water	Docks and Boathouse	Letter of Advice to Proponent (No HADD) F/A 35(1)	Ontario	seguin	49.2375	80.2042	dockB	small	28.8627	85.7854
Lacustrine	Private Residential	Structures in Water	Docks and Boathouse	Letter of Advice to Proponent (No HADD) F/A 35(1)	Ontario	algonquin highlands	45.4348	78.7863	dockB	small	29.6322	39.9054
Lacustrine	Private Residential	Structures in Water	Docks and Boathouse	Letter of Advice to Proponent (No HADD) F/A 35(1)	Ontario	muskoka lakes	45.0644	79.5392	dockB	small	29.7524	19.4882
Lacustrine	Private Residential	Structures in Water	Docks and Boathouse	Letter of Advice to Proponent (No HADD) F/A 35(1)	Ontario	huntsville	45.421	80.918	dockB	small	30.3972	46.637
Lacustrine	Private Residential	Structures in Water	Docks and Boathouse	Letter of Advice to Proponent (No HADD) F/A 35(1)	Ontario	muskoka lakes	45.0644	79.5392	dockB	small	30.4063	50.3273
Lacustrine	Private Residential	Structures in Water	Docks and Boathouse	Letter of Advice to Proponent (No HADD) F/A 35(1)	Ontario	lake of bays	45.2857	79.022	dockB	small	31.2149	179.118
Lacustrine	Private Residential	Structures in Water	Docks and Boathouse	Letter of Advice to Proponent (No HADD) F/A 35(1)	Ontario	georgian bay	45.421	80.918	dockB	small	31.5014	56.2933
Lacustrine	Private Residential	Structures in Water	Docks and Boathouse	Letter of Advice to Proponent (No HADD) F/A 35(1)	Ontario	kenora	50.9661	92.6996	dockB	small	32.2256	68.019
Lacustrine	Private Residential	Structures in Water	Docks and Boathouse	Letter of Advice to Proponent (No HADD) F/A 35(1)	Ontario	huntsville	45.311	79.2773	dockB	small	32.2631	55.4621
Lacustrine	Private Residential	Structures in Water	Docks and Boathouse	Letter of Advice to Proponent (No HADD) F/A 35(1)	Ontario	magnetawan	45.7518	80.412	dockB	small	32.8852	76.8324
Lacustrine	Private Residential	Structures in Water	Docks and Boathouse	Letter of Advice to Proponent (No HADD) F/A 35(1)	Ontario	huntsville	45.311	79.2773	dockB	small	32.896	69.477
Lacustrine	Private Residential	Structures in Water	Docks and Boathouse	Letter of Advice to Proponent (No HADD) F/A 35(1)	Ontario	faraday	45.0132	77.8982	dockB	small	33.1699	71.1836
Lacustrine	Private Residential	Structures in Water	Docks and Boathouse	Letter of Advice to Proponent (No HADD) F/A 35(1)	Ontario	gravenhurst	44.8686	79.3394	dockB	small	33.5406	37.8724
Lacustrine	Private Residential	Structures in Water	Docks and Boathouse	Letter of Advice to Proponent (No HADD) F/A 35(1)	Ontario	nakina	50.1605	86.6482	dockB	small	33.6283	77.1544
Lacustrine	Private Residential	Structures in Water	Docks and Boathouse	Letter of Advice to Proponent (No HADD) F/A 35(1)	Ontario	kenora	50.9661	92.6996	dockB	small	34.1681	55.3301
Lacustrine	Private Residential	Structures in Water	Docks and Boathouse	Letter of Advice to Proponent (No HADD) F/A 35(1)	Ontario	kenora	50.9661	92.6996	dockB	small	34.9461	50.3138
Lacustrine	Private Residential	Structures in Water	Docks and Boathouse	Letter of Advice to Proponent (No HADD) F/A 35(1)	Ontario	lake of bays	45.2857	79.022	dockB	small	35.5193	61.046
Lacustrine	Private Residential	Structures in Water	Docks and Boathouse	Letter of Advice to Proponent (No HADD) F/A 35(1)	Ontario	gravenhurst	44.8686	79.3394	dockB	small	36.6587	33.5406
Lacustrine	Private Residential	Structures in Water	Docks and Boathouse	Letter of Advice to Proponent (No HADD) F/A 35(1)	Ontario	magnetawan	45.7518	80.412	dockB	small	36.7716	63.178
Lacustrine	Private Residential	Structures in Water	Docks and Boathouse	Letter of Advice to Proponent (No HADD) F/A 35(1)	Ontario	glass south of the	49.5764	94.9374	dockB	small	37.2765	90.2682
Lacustrine	Private Residential	Structures in Water	Docks and Boathouse	Letter of Advice to Proponent (No HADD) F/A 35(1)	Ontario	magnetawan	45.7518	80.412	dockB	small	37.8369	47.0353
Lacustrine	Private Residential	Structures in Water	Docks and Boathouse	Letter of Advice to Proponent (No HADD) F/A 35(1)	Ontario	muskoka lakes	45.0644	79.5392	dockB	small	37.8834	64.7318
Lacustrine	Private Residential	Structures in Water	Docks and Boathouse	Letter of Advice to Proponent (No HADD) F/A 35(1)	Ontario	bracebridge	45.0264	79.19	dockB	small	38.0634	54.1749
Lacustrine	Private Residential	Structures in Water	Docks and Boathouse	Letter of Advice to Proponent (No HADD) F/A 35(1)	Ontario	kenora	50.9661	92.6996	dockB	small	38.3309	31.9123
Lacustrine	Private Residential	Structures in Water	Docks and Boathouse	Letter of Advice to Proponent (No HADD) F/A 35(1)	Ontario	lake of bays	45.2857	79.022	dockB	small	38.7107	65.5274
Lacustrine	Private Residential	Structures in Water	Docks and Boathouse	Letter of Advice to Proponent (No HADD) F/A 35(1)	Ontario	herschel	45.1495	77.9746	dockB	small	38.8527	59.4988
Lacustrine	Private Residential	Structures in Water	Docks and Boathouse	Letter of Advice to Proponent (No HADD) F/A 35(1)	Ontario	guilford	45.1517	78.5744	dockB	small	38.87	48.322
Lacustrine	Private Residential	Structures in Water	Docks and Boathouse	Letter of Advice to Proponent (No HADD) F/A 35(1)	Ontario	the archipelagowoods bay	45.421	80.918	dockB	small	39.0704	30.7239
Lacustrine	Private Residential	Structures in Water	Docks and Boathouse	Letter of Advice to Proponent (No HADD) F/A 35(1)	Ontario	kashagawigamog	44.9956	78.5894	dockB	small	39.2057	64.1366
Lacustrine	Private Residential	Structures in Water	Docks and Boathouse	Letter of Advice to Proponent (No HADD) F/A 35(1)	Ontario	gravenhurst	44.8686	79.3394	dockB	small	39.6863	50.7043
Lacustrine	Private Residential	Structures in Water	Docks and Boathouse	Letter of Advice to Proponent (No HADD) F/A 35(1)	Ontario	huntsville	45.311	79.2773	dockB	small	40.1023	55.3315
Lacustrine	Private Residential	Structures in Water	Docks and Boathouse	Letter of Advice to Proponent (No HADD) F/A 35(1)	Ontario	kenora	50.9661	92.6996	dockB	small	40.5824	43.7001
Lacustrine	Private Residential	Structures in Water	Docks and Boathouse	Letter of Advice to Proponent (No HADD) F/A 35(1)	Ontario	herschel	45.1495	77.9746	dockB	small	40.7636	81.9075
Lacustrine	Private Residential	Structures in Water	Docks and Boathouse	Letter of Advice to Proponent (No HADD) F/A 35(1)	Ontario	orillia	44.6606	79.4613	dockB	small	40.8946	86.5302
Lacustrine	Private Residential	Structures in Water	Docks and Boathouse	Letter of Advice to Proponent (No HADD) F/A 35(1)	Ontario	glass	49.5764	94.9374	dockB	small	41.6525	46.8863
Lacustrine	Private Residential	Structures in Water	Docks and Boathouse	Letter of Advice to Proponent (No HADD) F/A 35(1)	Ontario	thunder bay	46.9717	86.5546	dockB	small	42.9605	41.3894
Lacustrine	Private Residential	Structures in Water	Docks and Boathouse	Letter of Advice to Proponent (No HADD) F/A 35(1)	Ontario	seguin	49.2375	80.2042	dockB	small	43.237	79.0636
Lacustrine	Private Residential	Structures in Water	Docks and Boathouse	Letter of Advice to Proponent (No HADD) F/A 35(1)	Ontario	mccarther mills	46.8466	80.4941	dockB	small	43.9254	67.1756
Lacustrine	Private Residential	Structures in Water	Docks and Boathouse	Letter of Advice to Proponent (No HADD) F/A 35(1)	Ontario	muskoka lakes	45.0644	79.5392	dockB	small	43.9679	45.2342
Lacustrine	Private Residential	Structures in Water	Docks and Boathouse	Letter of Advice to Proponent (No HADD) F/A 35(1)	Ontario	gravenhurst	44.8686	79.3394	dockB	small	44.5663	90.7222
Lacustrine	Private Residential	Structures in Water	Docks and Boathouse	Letter of Advice to Proponent (No HADD) F/A 35(1)	Ontario	the archipelago	45.421	80.918	dockB	small	45.0028	59.943
Lacustrine	Private Residential	Structures in Water	Docks and Boathouse	Letter of Advice to Proponent (No HADD) F/A 35(1)	Ontario	kenora	50.9661	92.6996	dockB	small	46.8336	44.0397
Lacustrine	Private Residential	Structures in Water	Docks and Boathouse	Letter of Advice to Proponent (No HADD) F/A 35(1)	Ontario	huntsville	45.311	79.2773	dockB	small	47.0547	69.3033
Lacustrine	Private Residential	Structures in Water	Docks and Boathouse	Letter of Advice to Proponent (No HADD) F/A 35(1)	Ontario	muskoka lakes	45.0644	79.5392	dockB	small	47.5053	51.5195
Lacustrine	Private Residential	Structures in Water	Docks and Boathouse	Letter of Advice to Proponent (No HADD) F/A 35(1)	Ontario	muskoka lakes	45.0644	79.5392	dockB	small	47.7718	80.0065
Lacustrine	Private Residential	Structures in Water	Docks and Boathouse	Letter of Advice to Proponent (No HADD) F/A 35(1)	Ontario	cardiff	44.9942	78.0944	dockB	small	49.8402	67.3129
Lacustrine	Private Residential	Structures in Water	Docks and Boathouse	Letter of Advice to Proponent (No HADD) F/A 35(1)	Ontario	muskoka lakes	45.0644	79.5392	dockB	small	50.6524	27.5741
Lacustrine	Private Residential	Structures in Water	Docks and Boathouse	Letter of Advice to Proponent (No HADD) F/A 35(1)	Ontario	temple	49.7826	93.2864	dockB	small	51.317	50.6844
Lacustrine	Private Residential	Structures in Water	Docks and Boathouse	Letter of Advice to Proponent (No HADD) F/A 35(1)	Ontario	maclennan	46.5598	80.7495	dockB	small	51.3958	155.948
Lacustrine	Private Residential	Structures in Water	Docks and Boathouse	Letter of Advice to Proponent (No HADD) F/A 35(1)	Ontario	whitestone	45.682	79.9834	dockB	small	54.2206	31.5979
Lacustrine	Private Residential	Structures in Water	Docks and Boathouse	Letter of Advice to Proponent (No HADD) F/A 35(1)	Ontario	wollaston	44.8754	77.8406	dockB	small	56.935	71.2282
Lacustrine	Private Residential	Structures in Water	Docks and Boathouse	Letter of Advice to Proponent (No HADD) F/A 35(1)	Ontario	huntsville	45.311	79.2773	dockB	small	57.3588	68.263
Lacustrine	Private Residential	Structures in Water	Docks and Boathouse	Letter of Advice to Proponent (No HADD) F/A 35(1)	Ontario	temple	49.7826	93.2864	dockB	small	57.5685	64.2954
Lacustrine	Private Residential	Structures in Water	Docks and Boathouse	Letter of Advice to Proponent (No HADD) F/A 35(1)	Ontario	bracebridge	45.0264	79.19	dockB	small	58.0194	51.4433
Lacustrine	Private Residential	Structures in Water	Docks and Boathouse	Letter of Advice to Proponent (No HADD) F/A 35(1)	Ontario	gravenhurst	44.8686	79.3394	dockB	small	58.755	39.9438
Lacustrine	Private Residential	Structures in Water	Docks and Boathouse	Letter of Advice to Proponent (No HADD) F/A 35(1)	Ontario	seguin	49.2375	80.2042	dockB	small	60.7004	76.8976
Lacustrine	Private Residential	Structures in Water	Docks and Boathouse	Letter of Advice to Proponent (No HADD) F/A 35(1)	Ontario	huntsville	45.311	79.2773	dockB	small	60.8508	48.9756
Lacustrine	Private Residential	Structures in Water	Docks and Boathouse	Letter of Advice to Proponent (No HADD) F/A 35(1)	Ontario	gravenhurst	44.8686	79.3394	dockB	small	61.1395	42.9765
Lacustrine	Private Residential	Structures in Water	Docks and Boathouse	Letter of Advice to Proponent (No HADD) F/A 35(1)	Ontario	phyllis	46.9252	80.0735	dockB	small	61.5699	26.7868
Lacustrine	Private Residential	Structures in Water	Docks and Boathouse	Letter of Advice to Proponent (No HADD) F/A 35(1)	Ontario	seguin	49.2375	80.2042	dockB	small	62.1009	63.9217
Lacustrine	Private Residential	Structures in Water	Docks and Boathouse	Letter of Advice to Proponent (No HADD) F/A 35(1)	Ontario	orillia	44.6606	79.4613	dockB	small	64.1228	45.718
Lacustrine	Private Residential	Structures in Water	Docks and Boathouse	Letter of Advice to Proponent (No HADD) F/A 35(1)	Ontario	muskoka lakes	45.0644	79.5392	dockB	small	64.7581	30.8065
Lacustrine	Private Residential	Structures in Water	Docks and Boathouse	Letter of Advice to Proponent (No HADD) F/A 35(1)	Ontario	gravenhurst	44.8686	79.3394	dockB	small	65.9901	112.951
Lacustrine	Private Residential	Structures in Water	Docks and Boathouse	Letter of Advice to Proponent (No HADD) F/A 35(1)	Ontario	seguin	49.2375	80.2042	dockB	small	66.009	40.9165
Lacustrine	Private Residential	Structures in Water	Docks and Boathouse	Letter of Advice to Proponent (No HADD) F/A 35(1)	Ontario	gravenhurst	44.8686	79.3394	dockB	small	68.1974	56.0566
Lacustrine	Private Residential	Structures in Water	Docks and Boathouse	Letter of Advice to Proponent (No HADD) F/A 35(1)	Ontario	faraday	45.0132	77.8982	dockB	small	68.2049	118.683
Lacustrine	Private Residential	Structures in Water	Docks and Boathouse	Letter of Advice to Proponent (No HADD) F/A 35(1)	Ontario	kenora	50.9661	92.6996	dockB	small	69.5866	27.1094
Lacustrine	Private Residential	Structures in Water	Docks and Boathouse	Letter of Advice to Proponent (No HADD) F/A 35(1)	Ontario	boys	49.708	94.8227	dockB	small	71.6378	59.739
Lacustrine	Private Residential	Structures in Water	Docks and Boathouse	Letter of Advice to Proponent (No HADD) F/A 35(1)	Ontario	magnetawan	45.7518	80.412	dockB	small	74.4069	67.8714
Lacustrine	Private Residential	Structures in Water	Docks and Boathouse	Letter of Advice to Proponent (No HADD) F/A 35(1)	Ontario	gravenhurst	44.8686	79.3394	dockB	small	77.534	43.6587
Lacustrine	Private Residential	Structures in Water	Docks and Boathouse	Letter of Advice to Proponent (No HADD) F/A 35(1)	Ontario	seguin	49.2375	80.2042	dockB	small	77.6756	39.85
Lacustrine	Private Residential	Structures in Water	Docks and Boathouse	Letter of Advice to Proponent (No HADD) F/A 35(1)	Ontario	muskoka lakes	45.0644	79.5392	dockB	small	78.2935	35.4425
Lacustrine	Private Residential	Structures in Water	Docks and Boathouse	Letter of Advice to Proponent (No HADD) F/A 35(1)	Ontario	mckellar	45.4922	79.8531	dockB	small	78.6454	39.5171
Lacustrine	Private Residential	Structures in Water	Docks and Boathouse	Letter of Advice to Proponent (No HADD) F/A 35(1)	Ontario	seguin	49.2375	80.2042	dockB	small	81.4429	40.1575
Lacustrine	Private Residential	Structures in Water	Docks and Boathouse	Letter of Advice to Proponent (No HADD) F/A 35(1)	Ontario	boys	49.708	94.8227	dockB	small	81.5411	75.8838
Lacustrine	Private Residential	Structures in Water	Docks and Boathouse	Letter of Advice to Proponent (No HADD) F/A 35(1)	Ontario	huntsville	45.311	79.2773	dockB	small	82.3915	35.3112
Lacustrine	Private Residential	Structures in Water	Docks and Boathouse	Letter of Advice to Proponent (No HADD) F/A 35(1)	Ontario	whitestone	45.682	79.9834	dockB	small	91.5698	30.4144
Lacustrine	Private Residential	Structures in Water	Docks and Boathouse	Letter of Advice to Proponent (No HADD) F/A 35(1)	Ontario	bracebridge	45.0264	79.19	dockB	small	100.337	24.9799
Lacustrine	Private Residential	Structures in Water	Docks and Boathouse	Letter of Advice to Proponent (No HADD) F/A 35(1)	Ontario	rainy river	48.757	93.5957	dockB	small	101.087	34.9211
Lacustrine	Private Residential	Structures in Water	Docks and Boathouse	Letter of Advice to Proponent (No HADD) F/A 35(1)	Ontario	gravenhurst	44.8686	79.3394	dockB	small	101.7	59.6705
Lacustrine	Private Residential	Structures in Water	Docks and Boathouse	Letter of Advice to Proponent (No HADD) F/A 35(1)	Ontario	bracebridge	45.0264	79.19	dockB	small	101.844	41.1953
Lacustrine	Private Residential	Structures in Water	Docks and Boathouse	Letter of Advice to Proponent (No HADD) F/A 35(1)	Ontario	gravenhurst	44.8686	79.3394	dockB	small	106.207	57.3545
Lacustrine	Private Residential	Structures in Water	Docks and Boathouse	Letter of Advice to Proponent (No HADD) F/A 35(1)	Ontario	georgian bay	45.421	80.918	dockB	small	108.228	41.1232
Lacustrine	Private Residential	Structures in Water	Docks and Boathouse	Letter of Advice to Proponent (No HADD) F/A 35(1)	Ontario	seguin	49.2375	80.2042	dockB	small	108.828	52.2856
Lacustrine	Private Residential	Structures in Water	Docks and Boathouse	Letter of Advice to Proponent (No HADD) F/A 35(1)	Ontario	gravenhurst	44.8686	79.3394	dockB	small	109.04	72.849
Lacustrine	Private Residential	Structures in Water	Docks and Boathouse	Letter of Advice to Proponent (No HADD) F/A 35(1)	Ontario	emo	48.0668	89.7092	dockB	small	110.284	61.3716
Lacustrine	Private Residential	Structures in Water	Docks and Boathouse	Letter of Advice to Proponent (No HADD) F/A 35(1)	Ontario	cardiff	44.9942	78.0944	dockB	small	110.967	40.404
Lacustrine	Private Residential	Structures in Water	Docks and Boathouse	Letter of Advice to Proponent (No HADD) F/A 35(1)	Ontario	tiny	45.421	80.918	dockB	small	111.683	53.0659
Lacustrine	Private Residential	Structures in Water	Docks and Boathouse	Letter of Advice to Proponent (No HADD) F/A 35(1)	Ontario	huntsville	45.311	79.2773	dockB	small	115.479	42.5143
Lacustrine	Private Residential	Structures in Water	Docks and Boathouse	Letter of Advice to Proponent (No HADD) F/A 35(1)	Ontario	muskoka lakes	45.0644	79.5392	dockB	small	117.062	35.5067
Lacustrine	Private Residential	Structures in Water	Docks and Boathouse	Letter of Advice to Proponent (No HADD) F/A 35(1)	Ontario	muskoka lakes	45.0644	79.5392	dockB	small	118.418	52.4289
Lacustrine	Private Residential	Structures in Water	Docks and Boathouse	Letter of Advice to Proponent (No HADD) F/A 35(1)	Ontario	magnetawan	45.7518	80.412	dockB	small	120.844	50.364
Lacustrine	Private Residential	Structures in Water	Docks and Boathouse	Letter of Advice to Proponent (No HADD) F/A 35(1)	Ontario	magnetawan	45.6752	79.6585	dockB	small	133.701	87.6717
Lacustrine	Private Residential	Structures in Water	Docks and Boathouse	Letter of Advice to Proponent (No HADD) F/A 35(1)	Ontario	gravenhurst	44.8686	79.3394	dockB	small	147.342	85.4851
Lacustrine	Private Residential	Structures in Water	Docks and Boathouse	Letter of Advice to Proponent (No HADD) F/A 35(1)	Ontario	mcdougall	45.395	80.001	dockB	small	151.219	47.5335
Lacustrine	Private Residential	Structures in Water	Docks and Boathouse	Letter of Advice to Proponent (No HADD) F/A 35(1)	Ontario	muskoka lakes	45.0644	79.5392	dockB	small	165.064	65.7312
Lacustrine	Private Residential	Structures in Water	Docks and Boathouse	Letter of Advice to Proponent (No HADD) F/A 35(1)	Ontario	muskoka lakes	45.0644	79.5392	dockB	small	168.221	33.4505
Lacustrine	Private Residential	Structures in Water	Docks and Boathouse	Letter of Advice to Proponent (No HADD) F/A 35(1)	Ontario	parry sound	45.421	80.918	dockB	small	173.465	149.828
Lacustrine	Private Residential	Structures in Water	Docks and Boathouse	Letter of Advice to Proponent (No HADD) F/A 35(1)	Ontario	tiny	45.421	80.918	dockB	small	180.617	41.8998
Lacustrine	Private Residential	Structures in Water	Docks and Boathouse	Letter of Advice to Proponent (No HADD) F/A 35(1)	Ontario	seguin	49.2375	80.2042	dockB	small	184.543	83.6872
Lacustrine	Private Residential	Structures in Water	Docks and Boathouse	Letter of Advice to Proponent (No HADD) F/A 35(1)	Ontario	belmont	44.511	77.8506	dockB	small	188.948	71.9179
Lacustrine	Private Residential	Structures in Water	Docks and Boathouse	Letter of Advice to Proponent (No HADD) F/A 35(1)	Ontario	seguinhumphrey	49.2375	80.2042	dockB	small	203.92	44.4093
Lacustrine	Private Residential	Structures in Water	Docks and Boathouse	Letter of Advice to Proponent (No HADD) F/A 35(1)	Ontario	huntsville	45.311	79.2773	dockB	small	205.832	42.8495
Lacustrine	Private Residential	Structures in Water	Docks and Boathouse	Letter of Advice to Proponent (No HADD) F/A 35(1)	Ontario	gravenhurst	44.8686	79.3394	dockB	small	226.427	48.3317
Lacustrine	Private Residential	Structures in Water	Docks and Boathouse	Letter of Advice to Proponent (No HADD) F/A 35(1)	Ontario	huntsville	45.311	79.2773	dockB	small	257.131	46.9215
Lacustrine	Private Residential	Structures in Water	Docks and Boathouse	Letter of Advice to Proponent (No HADD) F/A 35(1)	Ontario	kearney	45.6251	79.1179	dockB	small	295.538	32.2781
Lacustrine	Private Residential	Structures in Water	Docks and Boathouse	Letter of Advice to Proponent (No HADD) F/A 35(1)	Ontario	cardiff	44.9942	78.0944	dockB	small	505.662	65.2736
Lacustrine	Private Residential	Structures in Water	Docks and Boathouse	Letter of Advice to Proponent (No HADD) F/A 35(1)	Ontario	boys south of	49.708	94.8227	dockB	small	523.732	26.197
Lacustrine	Private Residential	Structures in Water	Docks and Boathouse	Letter of Advice to Proponent (No HADD) F/A 35(1)	Ontario	harris	47.55	79.5749	dockB	small	797.106	39.8022
Lacustrine	Private Residential	Structures in Water	Docks and Boathouse	Letter of Advice to Proponent (No HADD) F/A 35(1)	Ontario	assigninack	45.7217	81.8726	dockB	small	1347.97	45.1743
Lacustrine	Private Residential	Structures in Water	GeoThermal Loop Installation	Letter of Advice to Proponent (No HADD) F/A 35(1)	Ontario	kenora	50.9661	92.6996	small	small	44.7002	56.9395
Lacustrine	Private Residential	Structures in Water	Marina	Letter of Advice to Proponent (No HADD) F/A 35(1)	Ontario	seguin	49.2375	80.2042	marinaB	small	2630.77	37.3621
Lacustrine	Private Residential	Structures in Water	Other	Letter of Advice to Proponent (No HADD) F/A 35(1)	Ontario	kenora	50.9661	92.6996	generalL	small	9.98384	61.4016
Lacustrine	Private Residential	Structures in Water	Other	Letter of Advice to Proponent (No HADD) F/A 35(1)	Ontario	macpherson	46.3129	80.1861	generalL	small	12.3864	36.9649
Lacustrine	Private Residential	Structures in Water	Other	Letter of Advice to Proponent (No HADD) F/A 35(1)	Ontario	nestorville	44.802	81.941	generalL	small	14.3814	45.8567
Lacustrine	Private Residential	Structures in Water	Other	Letter of Advice to Proponent (No HADD) F/A 35(1)	Ontario	kirkup	49.6785	94.2644	generalL	small	23.818	96.4126
Lacustrine	Private Residential	Structures in Water	Other	Letter of Advice to Proponent (No HADD) F/A 35(1)	Ontario	pellatt	49.7793	94.6574	generalL	small	65.187	40.3666
Lacustrine	Private Residential	Structures in Water	Other	Letter of Advice to Proponent (No HADD) F/A 35(1)	Ontario	muskoka lakes	45.0644	79.5392	generalL	small	135.208	50.1169
Lacustrine	Private Residential	Structures in Water	Other	Letter of Advice to Proponent (No HADD) F/A 35(1)	Ontario	boyskenora	49.708	94.8227	generalL	small	737.864	33.1407
Lacustrine	Private Residential	Structures in Water	Water Intake	Letter of Advice to Proponent (No HADD) F/A 35(1)	Ontario	minden hills	45.0044	78.6624	shoreL	small	13.3034	59.2445
Lacustrine	Private Residential	Structures in Water	Water Intake	Letter of Advice to Proponent (No HADD) F/A 35(1)	Ontario	muskoka lakes	45.0644	79.5392	shoreL	small	166.952	85.4723
Lacustrine	Private Residential	Structures in Water	Water Intake	Letter of Advice to Proponent (No HADD) F/A 35(1)	Ontario	kenora	50.9661	92.6996	shoreL	small	194.057	59.9398
Lacustrine	Private Residential	Water Management	Dam	Letter of Advice to Proponent (No HADD) F/A 35(1)	Ontario	severn	44.8352	79.407	small	small	5433.32	93.4017
Lacustrine	Private Residential	Watercourse Crossings	Cables	Letter of Advice to Proponent (No HADD) F/A 35(1)	Ontario	central frontenac	45.1678	76.8817	small	small	72.0808	84.0602
Lacustrine	Private Residential	Watercourse Crossings	Culverts	Letter of Advice to Proponent (No HADD) F/A 35(1)	Ontario	kenora	50.9661	92.6996	roadB	small	819.761	25.6376
Lacustrine	Private Residential	Watercourse Crossings	Trenchless Crossing	Letter of Advice to Proponent (No HADD) F/A 35(1)	Ontario	waters	46.3967	81.1422	small	small	47.8339	56.321
Lacustrine	Recreation	Control of Nuisance Species	Installation and Application	Letter of Advice to Proponent (No HADD) F/A 35(1)	Ontario	brighton	43.85	77.444	small	small	53.0587	45.8586
Lacustrine	Recreation	Dredging	Dredging - Maintenance	Letter of Advice to Proponent (No HADD) F/A 35(1)	Ontario	lakeshore	42.2481	82.6877	dredgeB	small	142.99	56.6534
Lacustrine	Recreation	Dredging	Dredging - Maintenance	Letter of Advice to Proponent (No HADD) F/A 35(1)	Ontario	norfolk	42.399	81.061	dredgeB	small	231.011	51.2507
Lacustrine	Recreation	Dredging	Dredging - Maintenance	Letter of Advice to Proponent (No HADD) F/A 35(1)	Ontario	lake of the woods	49.4885	94.639	dredgeB	small	253.72	45.7307
Lacustrine	Recreation	Dredging	Dredging - Maintenance	Letter of Advice to Proponent (No HADD) F/A 35(1)	Ontario	magnetawan	45.7518	80.412	dredgeB	small	258.806	30.6604
Lacustrine	Recreation	Dredging	Dredging - Maintenance	Letter of Advice to Proponent (No HADD) F/A 35(1)	Ontario	plympton	44.802	81.941	dredgeB	small	267.58	51.7913
Lacustrine	Recreation	Dredging	Dredging - Maintenance	Letter of Advice to Proponent (No HADD) F/A 35(1)	Ontario	morson	49.0825	94.3158	dredgeB	small	334.434	32.9027
Lacustrine	Recreation	Dredging	Dredging - Maintenance	Letter of Advice to Proponent (No HADD) F/A 35(1)	Ontario	tarbutt additonal	46.331	84.0036	dredgeB	small	1019.64	52.3047
Lacustrine	Recreation	Dredging	Dredging - Maintenance	Letter of Advice to Proponent (No HADD) F/A 35(1)	Ontario	nipissing	46.1141	79.4978	dredgeB	small	1520.18	54.7879
Lacustrine	Recreation	Dredging	Dredging - Maintenance	Letter of Advice to Proponent (No HADD) F/A 35(1)	Ontario	johnson	44.802	81.941	dredgeB	small	2561.93	50.9208
Lacustrine	Recreation	Dredging	Dredging - Maintenance	Letter of Advice to Proponent (No HADD) F/A 35(1)	Ontario	prince edward	43.85	77.444	dredgeB	small	5755.61	17.2071
Lacustrine	Recreation	Dredging	Dredging - Maintenance	Letter of Advice to Proponent (No HADD) F/A 35(1)	Ontario	tiny	45.421	80.918	dredgeB	small	7316.76	44.41
Lacustrine	Recreation	Dredging	Dredging - New	Letter of Advice to Proponent (No HADD) F/A 35(1)	Ontario	bracebridge	45.0264	79.19	dredgeB	small	4.81905	37.1294
Lacustrine	Recreation	Dredging	Dredging - New	Letter of Advice to Proponent (No HADD) F/A 35(1)	Ontario	bruce peninsula	45.421	80.918	dredgeB	small	25.271	42.3211
Lacustrine	Recreation	Dredging	Dredging - New	Letter of Advice to Proponent (No HADD) F/A 35(1)	Ontario	georgian bluffs	45.421	80.918	dredgeB	small	41.5268	68.1488
Lacustrine	Recreation	Dredging	Dredging - New	Letter of Advice to Proponent (No HADD) F/A 35(1)	Ontario	horwood	48.0031	82.3075	dredgeB	small	49.7624	54.9534
Lacustrine	Recreation	Dredging	Dredging - New	Letter of Advice to Proponent (No HADD) F/A 35(1)	Ontario	orillia	44.6606	79.4613	dredgeB	small	109.55	38.887
Lacustrine	Recreation	Dredging	Dredging - New	Letter of Advice to Proponent (No HADD) F/A 35(1)	Ontario	georgian bluffs	45.421	80.918	dredgeB	small	189.417	48.0449
Lacustrine	Recreation	Dredging	Dredging - New	Letter of Advice to Proponent (No HADD) F/A 35(1)	Ontario	georgian bluffs	45.421	80.918	dredgeB	small	190.988	45.2076
Lacustrine	Recreation	Dredging	Dredging - New	Letter of Advice to Proponent (No HADD) F/A 35(1)	Ontario	tay	45.421	80.918	dredgeB	small	236.52	67.1866
Lacustrine	Recreation	Dredging	Dredging - New	Letter of Advice to Proponent (No HADD) F/A 35(1)	Ontario	georgian bluffs	45.421	80.918	dredgeB	small	254.887	43.1779
Lacustrine	Recreation	Dredging	Dredging - New	Letter of Advice to Proponent (No HADD) F/A 35(1)	Ontario	east mills	45.9122	79.8404	dredgeB	small	635.52	94.4582
Lacustrine	Recreation	Dredging	Dredging - New	Letter of Advice to Proponent (No HADD) F/A 35(1)	Ontario	georgian bluffs	45.421	80.918	dredgeB	small	1396.58	66.2434
Lacustrine	Recreation	Dredging	Dredging - New	Letter of Advice to Proponent (No HADD) F/A 35(1)	Ontario	kepple	45.421	80.918	dredgeB	small	1558.52	91.1286
Lacustrine	Recreation	Dredging	Dredging - New	Letter of Advice to Proponent (No HADD) F/A 35(1)	Ontario	thornbury	45.421	80.918	dredgeB	small	2213.26	62.2045
Lacustrine	Recreation	Dredging	Dredging - New	Letter of Advice to Proponent (No HADD) F/A 35(1)	Ontario	muskoka lakes	45.0644	79.5392	dredgeB	small	2531.44	48.5785
Lacustrine	Recreation	Dredging	Dredging - New	Letter of Advice to Proponent (No HADD) F/A 35(1)	Ontario	tay	45.421	80.918	dredgeB	small	2554.79	58.4549
Lacustrine	Recreation	Dredging	Dredging - New	Letter of Advice to Proponent (No HADD) F/A 35(1)	Ontario	tay	45.421	80.918	dredgeB	small	3284.47	52.5958
Lacustrine	Recreation	Dredging	Dredging - New	Letter of Advice to Proponent (No HADD) F/A 35(1)	Ontario	north bruce peninsula	45.421	80.918	dredgeB	small	11496.4	396.423
Lacustrine	Recreation	Dredging	Dredging - New	Letter of Advice to Proponent (No HADD) F/A 35(1)	Ontario	georgian bluffs	45.421	80.918	dredgeB	small	13923.2	36.9279
Lacustrine	Recreation	Instream Works	Aquatic Vegetation Removal - Non-Harvesting	Letter of Advice to Proponent (No HADD) F/A 35(1)	Ontario	bruce mines	44.802	81.941	small	small	30.0061	40.8531
Lacustrine	Recreation	Instream Works	Aquatic Vegetation Removal - Non-Harvesting	Letter of Advice to Proponent (No HADD) F/A 35(1)	Ontario	long point bay	42.399	81.061	small	small	38.5931	39.3065
Lacustrine	Recreation	Instream Works	Aquatic Vegetation Removal - Non-Harvesting	Letter of Advice to Proponent (No HADD) F/A 35(1)	Ontario	long point	45.8362	80.836	small	small	41.4784	66.2381
Lacustrine	Recreation	Instream Works	Aquatic Vegetation Removal - Non-Harvesting	Letter of Advice to Proponent (No HADD) F/A 35(1)	Ontario	long point	42.399	81.061	small	small	43.6159	48.6425
Lacustrine	Recreation	Instream Works	Aquatic Vegetation Removal - Non-Harvesting	Letter of Advice to Proponent (No HADD) F/A 35(1)	Ontario	raglan	43.8601	79.447	small	small	45.2384	56.4679
Lacustrine	Recreation	Instream Works	Aquatic Vegetation Removal - Non-Harvesting	Letter of Advice to Proponent (No HADD) F/A 35(1)	Ontario	erieau	42.2607	81.9224	small	small	48.1595	75.4662
Lacustrine	Recreation	Instream Works	Aquatic Vegetation Removal - Non-Harvesting	Letter of Advice to Proponent (No HADD) F/A 35(1)	Ontario	cardinal/edwardsburgh	44.8227	75.5003	small	small	60.5514	44.5298
Lacustrine	Recreation	Instream Works	Aquatic Vegetation Removal - Non-Harvesting	Letter of Advice to Proponent (No HADD) F/A 35(1)	Ontario	long point	42.399	81.061	small	small	62.6752	35.0365
Lacustrine	Recreation	Instream Works	Aquatic Vegetation Removal - Non-Harvesting	Letter of Advice to Proponent (No HADD) F/A 35(1)	Ontario	pittsburgh	44.3018	76.3703	small	small	62.8966	36.9765
Lacustrine	Recreation	Instream Works	Aquatic Vegetation Removal - Non-Harvesting	Letter of Advice to Proponent (No HADD) F/A 35(1)	Ontario	waters	46.3967	81.1422	small	small	63.5405	41.8168
Lacustrine	Recreation	Instream Works	Aquatic Vegetation Removal - Non-Harvesting	Letter of Advice to Proponent (No HADD) F/A 35(1)	Ontario	eby	48.1041	80.2005	small	small	65.6094	55.4377
Lacustrine	Recreation	Instream Works	Aquatic Vegetation Removal - Non-Harvesting	Letter of Advice to Proponent (No HADD) F/A 35(1)	Ontario	long point	42.399	81.061	small	small	68.2392	42.1841
Lacustrine	Recreation	Instream Works	Aquatic Vegetation Removal - Non-Harvesting	Letter of Advice to Proponent (No HADD) F/A 35(1)	Ontario	kingston	44.2811	76.4978	small	small	69.2417	67.9563
Lacustrine	Recreation	Instream Works	Aquatic Vegetation Removal - Non-Harvesting	Letter of Advice to Proponent (No HADD) F/A 35(1)	Ontario	long point	45.8362	80.836	small	small	69.3925	34.4817
Lacustrine	Recreation	Instream Works	Aquatic Vegetation Removal - Non-Harvesting	Letter of Advice to Proponent (No HADD) F/A 35(1)	Ontario	long point	42.399	81.061	small	small	70.4931	57.7182
Lacustrine	Recreation	Instream Works	Aquatic Vegetation Removal - Non-Harvesting	Letter of Advice to Proponent (No HADD) F/A 35(1)	Ontario	port rowan	42.399	81.061	small	small	70.5753	66.7784
Lacustrine	Recreation	Instream Works	Aquatic Vegetation Removal - Non-Harvesting	Letter of Advice to Proponent (No HADD) F/A 35(1)	Ontario	long point	42.399	81.061	small	small	71.8704	42.3813
Lacustrine	Recreation	Instream Works	Aquatic Vegetation Removal - Non-Harvesting	Letter of Advice to Proponent (No HADD) F/A 35(1)	Ontario	long point	42.399	81.061	small	small	72.1623	58.1782
Lacustrine	Recreation	Instream Works	Aquatic Vegetation Removal - Non-Harvesting	Letter of Advice to Proponent (No HADD) F/A 35(1)	Ontario	pittsburgh	44.3018	76.3703	small	small	74.217	30.7519
Lacustrine	Recreation	Instream Works	Aquatic Vegetation Removal - Non-Harvesting	Letter of Advice to Proponent (No HADD) F/A 35(1)	Ontario	long point	42.399	81.061	small	small	98.6222	55.3915
Lacustrine	Recreation	Instream Works	Aquatic Vegetation Removal - Non-Harvesting	Letter of Advice to Proponent (No HADD) F/A 35(1)	Ontario	long point	42.399	81.061	small	small	100.908	49.4902
Lacustrine	Recreation	Instream Works	Aquatic Vegetation Removal - Non-Harvesting	Letter of Advice to Proponent (No HADD) F/A 35(1)	Ontario	the blue mountains	44.4805	80.3672	small	small	160.81	40.4874
Lacustrine	Recreation	Shoreline Works (Foreshore, Streambank and Riparian Work)	Groyne	Letter of Advice to Proponent (No HADD) F/A 35(1)	Ontario	bracebridge	45.0264	79.19	breakwaterL	small	13073.7	43.2242
Lacustrine	Recreation	Shoreline Works (Foreshore, Streambank and Riparian Work)	Infilling	Letter of Advice to Proponent (No HADD) F/A 35(1)	Ontario	collingwood	45.421	80.918	generalL	small	31.594	70.5731
Lacustrine	Recreation	Shoreline Works (Foreshore, Streambank and Riparian Work)	Infilling	Letter of Advice to Proponent (No HADD) F/A 35(1)	Ontario	carnarvon	45.6853	82.2016	generalL	small	33.0548	41.9728
Lacustrine	Recreation	Shoreline Works (Foreshore, Streambank and Riparian Work)	Infilling	Letter of Advice to Proponent (No HADD) F/A 35(1)	Ontario	tudor	44.7278	77.5914	generalL	small	236.654	30.8884
Lacustrine	Recreation	Shoreline Works (Foreshore, Streambank and Riparian Work)	Infilling	Letter of Advice to Proponent (No HADD) F/A 35(1)	Ontario	collingwood	45.421	80.918	generalL	small	614.906	56.8312
Lacustrine	Recreation	Shoreline Works (Foreshore, Streambank and Riparian Work)	Infilling	Letter of Advice to Proponent (No HADD) F/A 35(1)	Ontario	the blue mountains	44.802	81.941	generalL	small	1528	59.5475
Lacustrine	Recreation	Shoreline Works (Foreshore, Streambank and Riparian Work)	Other	Letter of Advice to Proponent (No HADD) F/A 35(1)	Ontario	fowler	48.6805	89.4999	shoreL	small	39.411	65.4327
Lacustrine	Recreation	Shoreline Works (Foreshore, Streambank and Riparian Work)	Other	Letter of Advice to Proponent (No HADD) F/A 35(1)	Ontario	keppel	45.421	80.918	shoreL	small	283.603	74.0465
Lacustrine	Recreation	Shoreline Works (Foreshore, Streambank and Riparian Work)	Other	Letter of Advice to Proponent (No HADD) F/A 35(1)	Ontario	the archipelago	45.421	80.918	shoreL	small	421.349	71.6665
Lacustrine	Recreation	Shoreline Works (Foreshore, Streambank and Riparian Work)	Other	Letter of Advice to Proponent (No HADD) F/A 35(1)	Ontario	dawson	44.802	81.941	shoreL	small	4091.55	53.8835
Lacustrine	Recreation	Shoreline Works (Foreshore, Streambank and Riparian Work)	Shoreline Stabilization Treatment	Letter of Advice to Proponent (No HADD) F/A 35(1)	Ontario	mckeown	48.2434	81.5336	shoreL	small	14.3327	119.646
Lacustrine	Recreation	Shoreline Works (Foreshore, Streambank and Riparian Work)	Shoreline Stabilization Treatment	Letter of Advice to Proponent (No HADD) F/A 35(1)	Ontario	lake of bays	45.2857	79.022	shoreL	small	43.4709	72.7216
Lacustrine	Recreation	Shoreline Works (Foreshore, Streambank and Riparian Work)	Shoreline Stabilization Treatment	Letter of Advice to Proponent (No HADD) F/A 35(1)	Ontario	calvert	48.7618	80.795	shoreL	small	45.1045	48.8945
Lacustrine	Recreation	Shoreline Works (Foreshore, Streambank and Riparian Work)	Shoreline Stabilization Treatment	Letter of Advice to Proponent (No HADD) F/A 35(1)	Ontario	minden	45.0044	78.6624	shoreL	small	45.9902	48.1007
Lacustrine	Recreation	Shoreline Works (Foreshore, Streambank and Riparian Work)	Shoreline Stabilization Treatment	Letter of Advice to Proponent (No HADD) F/A 35(1)	Ontario	dysart et al	45.0411	78.4992	shoreL	small	61.3413	32.5264
Lacustrine	Recreation	Shoreline Works (Foreshore, Streambank and Riparian Work)	Shoreline Stabilization Treatment	Letter of Advice to Proponent (No HADD) F/A 35(1)	Ontario	hagey	48.6281	90.2527	shoreL	small	61.3552	89.4962
Lacustrine	Recreation	Shoreline Works (Foreshore, Streambank and Riparian Work)	Shoreline Stabilization Treatment	Letter of Advice to Proponent (No HADD) F/A 35(1)	Ontario	orillia	44.6606	79.4613	shoreL	small	62.0042	55.6653
Lacustrine	Recreation	Shoreline Works (Foreshore, Streambank and Riparian Work)	Shoreline Stabilization Treatment	Letter of Advice to Proponent (No HADD) F/A 35(1)	Ontario	galway	44.7176	78.5229	shoreL	small	68.3294	33.5272
Lacustrine	Recreation	Shoreline Works (Foreshore, Streambank and Riparian Work)	Shoreline Stabilization Treatment	Letter of Advice to Proponent (No HADD) F/A 35(1)	Ontario	kenora	50.9661	92.6996	shoreL	small	73.5525	40.8086
Lacustrine	Recreation	Shoreline Works (Foreshore, Streambank and Riparian Work)	Shoreline Stabilization Treatment	Letter of Advice to Proponent (No HADD) F/A 35(1)	Ontario	severn	44.8352	79.407	shoreL	small	77.0966	58.1991
Lacustrine	Recreation	Shoreline Works (Foreshore, Streambank and Riparian Work)	Shoreline Stabilization Treatment	Letter of Advice to Proponent (No HADD) F/A 35(1)	Ontario	snider	46.4746	81.1355	shoreL	small	89.8841	71.3293
Lacustrine	Recreation	Shoreline Works (Foreshore, Streambank and Riparian Work)	Shoreline Stabilization Treatment	Letter of Advice to Proponent (No HADD) F/A 35(1)	Ontario	stanhope	45.1137	78.7382	shoreL	small	105.001	71.6025
Lacustrine	Recreation	Shoreline Works (Foreshore, Streambank and Riparian Work)	Shoreline Stabilization Treatment	Letter of Advice to Proponent (No HADD) F/A 35(1)	Ontario	syndeham	44.4854	78.7022	shoreL	small	137.261	51.0174
Lacustrine	Recreation	Shoreline Works (Foreshore, Streambank and Riparian Work)	Shoreline Stabilization Treatment	Letter of Advice to Proponent (No HADD) F/A 35(1)	Ontario	mckim	46.479	80.9935	shoreL	small	138.346	79.4425
Lacustrine	Recreation	Shoreline Works (Foreshore, Streambank and Riparian Work)	Shoreline Stabilization Treatment	Letter of Advice to Proponent (No HADD) F/A 35(1)	Ontario	melick	49.8657	94.4215	shoreL	small	275.19	141.059
Lacustrine	Recreation	Shoreline Works (Foreshore, Streambank and Riparian Work)	Shoreline Stabilization Treatment	Letter of Advice to Proponent (No HADD) F/A 35(1)	Ontario	the archipelago	45.421	80.918	shoreL	small	342.333	47.4806
Lacustrine	Recreation	Structures in Water	Boat Launch	Letter of Advice to Proponent (No HADD) F/A 35(1)	Ontario	the north shore	46.147	82.4388	dockB	small	4.74981	55.7966
Lacustrine	Recreation	Structures in Water	Boat Launch	Letter of Advice to Proponent (No HADD) F/A 35(1)	Ontario	kenora	50.9661	92.6996	dockB	small	5.01124	39.7128
Lacustrine	Recreation	Structures in Water	Boat Launch	Letter of Advice to Proponent (No HADD) F/A 35(1)	Ontario	clyde	44.3718	79.2588	dockB	small	8.02297	68.3182
Lacustrine	Recreation	Structures in Water	Boat Launch	Letter of Advice to Proponent (No HADD) F/A 35(1)	Ontario	tudor cashel	44.7278	77.5914	dockB	small	12.0889	45.6701
Lacustrine	Recreation	Structures in Water	Boat Launch	Letter of Advice to Proponent (No HADD) F/A 35(1)	Ontario	hagey	48.6281	90.2527	dockB	small	13.4864	39.287
Lacustrine	Recreation	Structures in Water	Boat Launch	Letter of Advice to Proponent (No HADD) F/A 35(1)	Ontario	inwood	48.9779	90.4745	dockB	small	15.5675	134.486
Lacustrine	Recreation	Structures in Water	Boat Launch	Letter of Advice to Proponent (No HADD) F/A 35(1)	Ontario	thunder bay	46.9717	86.5546	dockB	small	17.4244	116.641
Lacustrine	Recreation	Structures in Water	Boat Launch	Letter of Advice to Proponent (No HADD) F/A 35(1)	Ontario	ramara	44.6384	79.2259	dockB	small	17.9229	29.0791
Lacustrine	Recreation	Structures in Water	Boat Launch	Letter of Advice to Proponent (No HADD) F/A 35(1)	Ontario	guilford	45.1517	78.5744	dockB	small	22.9837	44.1334
Lacustrine	Recreation	Structures in Water	Boat Launch	Letter of Advice to Proponent (No HADD) F/A 35(1)	Ontario	the north shore	44.802	81.941	dockB	small	23.2095	37.8784
Lacustrine	Recreation	Structures in Water	Boat Launch	Letter of Advice to Proponent (No HADD) F/A 35(1)	Ontario	kenora	50.9661	92.6996	dockB	small	35.2913	42.5804
Lacustrine	Recreation	Structures in Water	Boat Launch	Letter of Advice to Proponent (No HADD) F/A 35(1)	Ontario	mckim	46.479	80.9935	dockB	small	38.9773	51.9254
Lacustrine	Recreation	Structures in Water	Boat Launch	Letter of Advice to Proponent (No HADD) F/A 35(1)	Ontario	snowdon	44.8693	78.5944	dockB	small	44.0896	64.0065
Lacustrine	Recreation	Structures in Water	Boat Launch	Letter of Advice to Proponent (No HADD) F/A 35(1)	Ontario	lake of bays	45.2857	79.022	dockB	small	48.3427	29.6469
Lacustrine	Recreation	Structures in Water	Boat Launch	Letter of Advice to Proponent (No HADD) F/A 35(1)	Ontario	lake	44.7306	77.7737	dockB	small	51.0598	50.8988
Lacustrine	Recreation	Structures in Water	Boat Launch	Letter of Advice to Proponent (No HADD) F/A 35(1)	Ontario	perry	45.5026	79.2734	dockB	small	58.9509	54.8873
Lacustrine	Recreation	Structures in Water	Breakwater	Letter of Advice to Proponent (No HADD) F/A 35(1)	Ontario	hardy	46.035	79.9545	breakwaterL	small	203.176	37.3237
Lacustrine	Recreation	Structures in Water	Breakwater	Letter of Advice to Proponent (No HADD) F/A 35(1)	Ontario	orillia	44.6606	79.4613	breakwaterL	small	250.546	25.3726
Lacustrine	Recreation	Structures in Water	Breakwater	Letter of Advice to Proponent (No HADD) F/A 35(1)	Ontario	port rowan	42.399	81.061	breakwaterL	small	509.63	53.8294
Lacustrine	Recreation	Structures in Water	Breakwater	Letter of Advice to Proponent (No HADD) F/A 35(1)	Ontario	wheatley	42.399	81.061	breakwaterL	small	830.768	40.2686
Lacustrine	Recreation	Structures in Water	Docks and Boathouse	Letter of Advice to Proponent (No HADD) F/A 35(1)	Ontario	huntsville	45.311	79.2773	dockB	small	4.68234	64.3378
Lacustrine	Recreation	Structures in Water	Docks and Boathouse	Letter of Advice to Proponent (No HADD) F/A 35(1)	Ontario	seguin	49.2375	80.2042	dockB	small	5.68097	80.9883
Lacustrine	Recreation	Structures in Water	Docks and Boathouse	Letter of Advice to Proponent (No HADD) F/A 35(1)	Ontario	huntsville	45.311	79.2773	dockB	small	5.68878	64.4606
Lacustrine	Recreation	Structures in Water	Docks and Boathouse	Letter of Advice to Proponent (No HADD) F/A 35(1)	Ontario	lake of bays	45.2857	79.022	dockB	small	7.32198	36.8019
Lacustrine	Recreation	Structures in Water	Docks and Boathouse	Letter of Advice to Proponent (No HADD) F/A 35(1)	Ontario	haines	48.6356	90.3841	dockB	small	8.81372	54.6886
Lacustrine	Recreation	Structures in Water	Docks and Boathouse	Letter of Advice to Proponent (No HADD) F/A 35(1)	Ontario	muskoka lakes	45.0644	79.5392	dockB	small	9.61861	85.9502
Lacustrine	Recreation	Structures in Water	Docks and Boathouse	Letter of Advice to Proponent (No HADD) F/A 35(1)	Ontario	glass	49.5764	94.9374	dockB	small	9.96658	43.9626
Lacustrine	Recreation	Structures in Water	Docks and Boathouse	Letter of Advice to Proponent (No HADD) F/A 35(1)	Ontario	kenora	50.9661	92.6996	dockB	small	13.232	47.1353
Lacustrine	Recreation	Structures in Water	Docks and Boathouse	Letter of Advice to Proponent (No HADD) F/A 35(1)	Ontario	huntsville	45.311	79.2773	dockB	small	13.7796	49.028
Lacustrine	Recreation	Structures in Water	Docks and Boathouse	Letter of Advice to Proponent (No HADD) F/A 35(1)	Ontario	kenora	50.9661	92.6996	dockB	small	14.6006	79.2802
Lacustrine	Recreation	Structures in Water	Docks and Boathouse	Letter of Advice to Proponent (No HADD) F/A 35(1)	Ontario	muskoka lakes	45.0644	79.5392	dockB	small	14.964	59.164
Lacustrine	Recreation	Structures in Water	Docks and Boathouse	Letter of Advice to Proponent (No HADD) F/A 35(1)	Ontario	gravenhurst	44.8686	79.3394	dockB	small	16.1701	46.5662
Lacustrine	Recreation	Structures in Water	Docks and Boathouse	Letter of Advice to Proponent (No HADD) F/A 35(1)	Ontario	huntsville	45.311	79.2773	dockB	small	16.8074	50.9333
Lacustrine	Recreation	Structures in Water	Docks and Boathouse	Letter of Advice to Proponent (No HADD) F/A 35(1)	Ontario	elliot lake	48.9686	91.0638	dockB	small	17.7096	33.5758
Lacustrine	Recreation	Structures in Water	Docks and Boathouse	Letter of Advice to Proponent (No HADD) F/A 35(1)	Ontario	drayton	50.0745	91.9145	dockB	small	17.8769	66.0566
Lacustrine	Recreation	Structures in Water	Docks and Boathouse	Letter of Advice to Proponent (No HADD) F/A 35(1)	Ontario	muskoka lakes	45.0644	79.5392	dockB	small	18.354	39.6418
Lacustrine	Recreation	Structures in Water	Docks and Boathouse	Letter of Advice to Proponent (No HADD) F/A 35(1)	Ontario	kenora	50.9661	92.6996	dockB	small	19.1756	67.5725
Lacustrine	Recreation	Structures in Water	Docks and Boathouse	Letter of Advice to Proponent (No HADD) F/A 35(1)	Ontario	orangeville	43.9153	80.1085	dockB	small	20.149	36.9123
Lacustrine	Recreation	Structures in Water	Docks and Boathouse	Letter of Advice to Proponent (No HADD) F/A 35(1)	Ontario	kenora	50.9661	92.6996	dockB	small	20.2823	83.5971
Lacustrine	Recreation	Structures in Water	Docks and Boathouse	Letter of Advice to Proponent (No HADD) F/A 35(1)	Ontario	muskoka lakes	45.0644	79.5392	dockB	small	22.1576	114.148
Lacustrine	Recreation	Structures in Water	Docks and Boathouse	Letter of Advice to Proponent (No HADD) F/A 35(1)	Ontario	dorset	45.2448	78.8928	dockB	small	22.8421	76.6308
Lacustrine	Recreation	Structures in Water	Docks and Boathouse	Letter of Advice to Proponent (No HADD) F/A 35(1)	Ontario	muskoka lakes	45.0644	79.5392	dockB	small	24.0297	43.3765
Lacustrine	Recreation	Structures in Water	Docks and Boathouse	Letter of Advice to Proponent (No HADD) F/A 35(1)	Ontario	minden	45.0044	78.6624	dockB	small	24.9087	80.7339
Lacustrine	Recreation	Structures in Water	Docks and Boathouse	Letter of Advice to Proponent (No HADD) F/A 35(1)	Ontario	seguin	49.2375	80.2042	dockB	small	25.3578	67.8845
Lacustrine	Recreation	Structures in Water	Docks and Boathouse	Letter of Advice to Proponent (No HADD) F/A 35(1)	Ontario	muskoka lakes	45.0644	79.5392	dockB	small	26.3498	61.0788
Lacustrine	Recreation	Structures in Water	Docks and Boathouse	Letter of Advice to Proponent (No HADD) F/A 35(1)	Ontario	kenora	50.9661	92.6996	dockB	small	26.7464	62.6184
Lacustrine	Recreation	Structures in Water	Docks and Boathouse	Letter of Advice to Proponent (No HADD) F/A 35(1)	Ontario	sioux narrows-nestor falls	49.4128	94.1017	dockB	small	27.0915	38.9427
Lacustrine	Recreation	Structures in Water	Docks and Boathouse	Letter of Advice to Proponent (No HADD) F/A 35(1)	Ontario	ferris	46.3066	79.4182	dockB	small	28.1071	26.2132
Lacustrine	Recreation	Structures in Water	Docks and Boathouse	Letter of Advice to Proponent (No HADD) F/A 35(1)	Ontario	curtin	44.802	81.941	dockB	small	28.6752	62.1596
Lacustrine	Recreation	Structures in Water	Docks and Boathouse	Letter of Advice to Proponent (No HADD) F/A 35(1)	Ontario	muskoka lakes	45.0644	79.5392	dockB	small	28.6997	47.2314
Lacustrine	Recreation	Structures in Water	Docks and Boathouse	Letter of Advice to Proponent (No HADD) F/A 35(1)	Ontario	kenora	50.9661	92.6996	dockB	small	30.1956	68.2666
Lacustrine	Recreation	Structures in Water	Docks and Boathouse	Letter of Advice to Proponent (No HADD) F/A 35(1)	Ontario	huntsville	45.311	79.2773	dockB	small	30.4338	47.8049
Lacustrine	Recreation	Structures in Water	Docks and Boathouse	Letter of Advice to Proponent (No HADD) F/A 35(1)	Ontario	tiny	45.421	80.918	dockB	small	30.5189	40.2397
Lacustrine	Recreation	Structures in Water	Docks and Boathouse	Letter of Advice to Proponent (No HADD) F/A 35(1)	Ontario	pellatt	49.7793	94.6574	dockB	small	31.0846	74.6707
Lacustrine	Recreation	Structures in Water	Docks and Boathouse	Letter of Advice to Proponent (No HADD) F/A 35(1)	Ontario	boys	49.708	94.8227	dockB	small	32.5827	38.1861
Lacustrine	Recreation	Structures in Water	Docks and Boathouse	Letter of Advice to Proponent (No HADD) F/A 35(1)	Ontario	georgian bay	45.3273	80.4461	dockB	small	33.1001	103.376
Lacustrine	Recreation	Structures in Water	Docks and Boathouse	Letter of Advice to Proponent (No HADD) F/A 35(1)	Ontario	coleman	47.3774	79.7289	dockB	small	34.2653	73.2058
Lacustrine	Recreation	Structures in Water	Docks and Boathouse	Letter of Advice to Proponent (No HADD) F/A 35(1)	Ontario	kenora	50.9661	92.6996	dockB	small	34.281	13.3098
Lacustrine	Recreation	Structures in Water	Docks and Boathouse	Letter of Advice to Proponent (No HADD) F/A 35(1)	Ontario	haliburton	45.1804	78.704	dockB	small	34.5986	49.8319
Lacustrine	Recreation	Structures in Water	Docks and Boathouse	Letter of Advice to Proponent (No HADD) F/A 35(1)	Ontario	penetanguishene	45.421	80.918	dockB	small	35.1791	48.8313
Lacustrine	Recreation	Structures in Water	Docks and Boathouse	Letter of Advice to Proponent (No HADD) F/A 35(1)	Ontario	boys	49.708	94.8227	dockB	small	35.3261	38.8357
Lacustrine	Recreation	Structures in Water	Docks and Boathouse	Letter of Advice to Proponent (No HADD) F/A 35(1)	Ontario	kenora	50.9661	92.6996	dockB	small	36.0856	30.6071
Lacustrine	Recreation	Structures in Water	Docks and Boathouse	Letter of Advice to Proponent (No HADD) F/A 35(1)	Ontario	hyman	46.385	81.6338	dockB	small	36.2817	74.3045
Lacustrine	Recreation	Structures in Water	Docks and Boathouse	Letter of Advice to Proponent (No HADD) F/A 35(1)	Ontario	pellat	49.7607	94.6212	dockB	small	37.0694	20.6089
Lacustrine	Recreation	Structures in Water	Docks and Boathouse	Letter of Advice to Proponent (No HADD) F/A 35(1)	Ontario	kenora	50.9661	92.6996	dockB	small	40.5653	45.3403
Lacustrine	Recreation	Structures in Water	Docks and Boathouse	Letter of Advice to Proponent (No HADD) F/A 35(1)	Ontario	muskoka lakes	45.0644	79.5392	dockB	small	40.6553	73.7118
Lacustrine	Recreation	Structures in Water	Docks and Boathouse	Letter of Advice to Proponent (No HADD) F/A 35(1)	Ontario	bracebrige	45.0264	79.19	dockB	small	41.3162	28.645
Lacustrine	Recreation	Structures in Water	Docks and Boathouse	Letter of Advice to Proponent (No HADD) F/A 35(1)	Ontario	gravenhurst	44.8686	79.3394	dockB	small	46.4112	50.5888
Lacustrine	Recreation	Structures in Water	Docks and Boathouse	Letter of Advice to Proponent (No HADD) F/A 35(1)	Ontario	haines	48.6356	90.3841	dockB	small	50.2194	52.0181
Lacustrine	Recreation	Structures in Water	Docks and Boathouse	Letter of Advice to Proponent (No HADD) F/A 35(1)	Ontario	south of boys	49.708	94.8227	dockB	small	54.5266	67.2009
Lacustrine	Recreation	Structures in Water	Docks and Boathouse	Letter of Advice to Proponent (No HADD) F/A 35(1)	Ontario	howland	44.802	81.941	dockB	small	54.5961	67.8713
Lacustrine	Recreation	Structures in Water	Docks and Boathouse	Letter of Advice to Proponent (No HADD) F/A 35(1)	Ontario	phyllis	46.9252	80.0735	dockB	small	57.834	52.4177
Lacustrine	Recreation	Structures in Water	Docks and Boathouse	Letter of Advice to Proponent (No HADD) F/A 35(1)	Ontario	muskoka lakes	45.0644	79.5392	dockB	small	59	78.0594
Lacustrine	Recreation	Structures in Water	Docks and Boathouse	Letter of Advice to Proponent (No HADD) F/A 35(1)	Ontario	dysart	45.0411	78.4992	dockB	small	59.0452	23.052
Lacustrine	Recreation	Structures in Water	Docks and Boathouse	Letter of Advice to Proponent (No HADD) F/A 35(1)	Ontario	boys	49.708	94.8227	dockB	small	59.667	58.1847
Lacustrine	Recreation	Structures in Water	Docks and Boathouse	Letter of Advice to Proponent (No HADD) F/A 35(1)	Ontario	boys	49.708	94.8227	dockB	small	60.9041	77.3153
Lacustrine	Recreation	Structures in Water	Docks and Boathouse	Letter of Advice to Proponent (No HADD) F/A 35(1)	Ontario	glass	49.5764	94.9374	dockB	small	63.65	76.5935
Lacustrine	Recreation	Structures in Water	Docks and Boathouse	Letter of Advice to Proponent (No HADD) F/A 35(1)	Ontario	coleman	47.3774	79.7289	dockB	small	71.2931	78.5631
Lacustrine	Recreation	Structures in Water	Docks and Boathouse	Letter of Advice to Proponent (No HADD) F/A 35(1)	Ontario	muskoka lakes	45.0644	79.5392	dockB	small	74.8146	31.1456
Lacustrine	Recreation	Structures in Water	Docks and Boathouse	Letter of Advice to Proponent (No HADD) F/A 35(1)	Ontario	magnetawan	45.6752	79.6585	dockB	small	77.899	47.2072
Lacustrine	Recreation	Structures in Water	Docks and Boathouse	Letter of Advice to Proponent (No HADD) F/A 35(1)	Ontario	seguin	49.2375	80.2042	dockB	small	78.6094	30.9626
Lacustrine	Recreation	Structures in Water	Docks and Boathouse	Letter of Advice to Proponent (No HADD) F/A 35(1)	Ontario	muskoka lakes	45.0644	79.5392	dockB	small	85.3569	67.3391
Lacustrine	Recreation	Structures in Water	Docks and Boathouse	Letter of Advice to Proponent (No HADD) F/A 35(1)	Ontario	eastnor	45.421	80.918	dockB	small	95.2801	48.4799
Lacustrine	Recreation	Structures in Water	Docks and Boathouse	Letter of Advice to Proponent (No HADD) F/A 35(1)	Ontario	boys	49.708	94.8227	dockB	small	95.888	42.7646
Lacustrine	Recreation	Structures in Water	Docks and Boathouse	Letter of Advice to Proponent (No HADD) F/A 35(1)	Ontario	muskoka lakes	45.0644	79.5392	dockB	small	96.2495	47.8568
Lacustrine	Recreation	Structures in Water	Docks and Boathouse	Letter of Advice to Proponent (No HADD) F/A 35(1)	Ontario	gravenhurst	44.8686	79.3394	dockB	small	98.7939	53.5231
Lacustrine	Recreation	Structures in Water	Docks and Boathouse	Letter of Advice to Proponent (No HADD) F/A 35(1)	Ontario	boys	49.708	94.8227	dockB	small	103.83	32.134
Lacustrine	Recreation	Structures in Water	Docks and Boathouse	Letter of Advice to Proponent (No HADD) F/A 35(1)	Ontario	dysart	45.0411	78.4992	dockB	small	103.996	39.0004
Lacustrine	Recreation	Structures in Water	Docks and Boathouse	Letter of Advice to Proponent (No HADD) F/A 35(1)	Ontario	glass	49.5764	94.9374	dockB	small	115.339	53.6929
Lacustrine	Recreation	Structures in Water	Docks and Boathouse	Letter of Advice to Proponent (No HADD) F/A 35(1)	Ontario	bracebridge	45.0264	79.19	dockB	small	124.45	38.9451
Lacustrine	Recreation	Structures in Water	Docks and Boathouse	Letter of Advice to Proponent (No HADD) F/A 35(1)	Ontario	hudson	47.5335	79.821	dockB	small	127.49	40.4836
Lacustrine	Recreation	Structures in Water	Docks and Boathouse	Letter of Advice to Proponent (No HADD) F/A 35(1)	Ontario	boys	49.708	94.8227	dockB	small	128.604	82.8369
Lacustrine	Recreation	Structures in Water	Docks and Boathouse	Letter of Advice to Proponent (No HADD) F/A 35(1)	Ontario	orillia	44.6606	79.4613	dockB	small	132.583	42.6254
Lacustrine	Recreation	Structures in Water	Docks and Boathouse	Letter of Advice to Proponent (No HADD) F/A 35(1)	Ontario	boys	49.708	94.8227	dockB	small	144.08	94.8813
Lacustrine	Recreation	Structures in Water	Docks and Boathouse	Letter of Advice to Proponent (No HADD) F/A 35(1)	Ontario	boys	49.708	94.8227	dockB	small	145.917	33.7819
Lacustrine	Recreation	Structures in Water	Docks and Boathouse	Letter of Advice to Proponent (No HADD) F/A 35(1)	Ontario	boys	49.708	94.8227	dockB	small	153.007	66.183
Lacustrine	Recreation	Structures in Water	Docks and Boathouse	Letter of Advice to Proponent (No HADD) F/A 35(1)	Ontario	kenora	50.9661	92.6996	dockB	small	158.881	45.9049
Lacustrine	Recreation	Structures in Water	Docks and Boathouse	Letter of Advice to Proponent (No HADD) F/A 35(1)	Ontario	sioux narrows	49.4128	94.1017	dockB	small	159.46	73.628
Lacustrine	Recreation	Structures in Water	Docks and Boathouse	Letter of Advice to Proponent (No HADD) F/A 35(1)	Ontario	muskoka lakes	45.0644	79.5392	dockB	small	175.655	59.6932
Lacustrine	Recreation	Structures in Water	Docks and Boathouse	Letter of Advice to Proponent (No HADD) F/A 35(1)	Ontario	havelock-belmont-methuen	45.2694	78.6275	dockB	small	210.727	69.7564
Lacustrine	Recreation	Structures in Water	Docks and Boathouse	Letter of Advice to Proponent (No HADD) F/A 35(1)	Ontario	joan	47.0052	80.0679	dockB	small	312.179	48.6827
Lacustrine	Recreation	Structures in Water	Docks and Boathouse	Letter of Advice to Proponent (No HADD) F/A 35(1)	Ontario	lake of bays	45.2857	79.022	dockB	small	369.421	57.916
Lacustrine	Recreation	Structures in Water	Docks and Boathouse	Letter of Advice to Proponent (No HADD) F/A 35(1)	Ontario	bonfield	46.2803	79.1073	dockB	small	752.526	41.6075
Lacustrine	Recreation	Structures in Water	Marina	Letter of Advice to Proponent (No HADD) F/A 35(1)	Ontario	georgian bluffs	45.421	80.918	marinaB	small	1493.84	61.0978
Lacustrine	Recreation	Structures in Water	Marina	Letter of Advice to Proponent (No HADD) F/A 35(1)	Ontario	georgina	45.3273	80.4461	marinaB	small	5076.34	49.3209
Lacustrine	Recreation	Structures in Water	Other	Letter of Advice to Proponent (No HADD) F/A 35(1)	Ontario	gravenhurst	44.8686	79.3394	generalL	small	145.965	63.5379
Lacustrine	Recreation	Structures in Water	Water Intake	Letter of Advice to Proponent (No HADD) F/A 35(1)	Ontario	mattawan	46.3733	78.8399	shoreL	small	16.8672	48.4432
Lacustrine	Recreation	Structures in Water	Water Intake	Letter of Advice to Proponent (No HADD) F/A 35(1)	Ontario	seguin	49.2375	80.2042	shoreL	small	489.863	44.9068
Lacustrine	Recreation	Water Management	Reservoir	Letter of Advice to Proponent (No HADD) F/A 35(1)	Ontario	otonabee	44.2442	78.1977	small	small	283.008	39.5907
Lacustrine	Recreation	Watercourse Crossings	Cables	Letter of Advice to Proponent (No HADD) F/A 35(1)	Ontario	faraday	45.0132	77.8982	small	small	21.1775	58.1696
Lacustrine	Transportation	Dredging	Dredging - Maintenance	Letter of Advice to Proponent (No HADD) F/A 35(1)	Ontario	the archipelago the	45.5214	80.4331	dredgeB	small	234.113	42.6241
Lacustrine	Transportation	Dredging	Dredging - Maintenance	Letter of Advice to Proponent (No HADD) F/A 35(1)	Ontario	seguin	49.2375	80.2042	dredgeB	small	3274.16	57.1979
Lacustrine	Transportation	Mineral Aggregate, Oil & Gas Exploration, Extraction, Production	Aggregate extraction	Letter of Advice to Proponent (No HADD) F/A 35(1)	Ontario	ames	48.6744	90.683	generalL	small	8178.19	31.4895
Lacustrine	Transportation	Shoreline Works (Foreshore, Streambank and Riparian Work)	Infilling	Letter of Advice to Proponent (No HADD) F/A 35(1)	Ontario	sherborne	45.2118	78.791	generalL	small	49.6844	44.2617
Lacustrine	Transportation	Structures in Water	Docks and Boathouse	Letter of Advice to Proponent (No HADD) F/A 35(1)	Ontario	toronto	43.6745	79.4812	dockB	small	33.7565	62.5223
Lacustrine	Transportation	Structures in Water	Docks and Boathouse	Letter of Advice to Proponent (No HADD) F/A 35(1)	Ontario	boys	49.708	94.8227	dockB	small	91.9449	56.5489
Lacustrine	Urban & Rural Development	Dredging	Dredging - Maintenance	Letter of Advice to Proponent (No HADD) F/A 35(1)	Ontario	mckim	46.479	80.9935	dredgeB	small	87.9838	59.4448
Lacustrine	Urban & Rural Development	Dredging	Dredging - New	Letter of Advice to Proponent (No HADD) F/A 35(1)	Ontario	tay	45.421	80.918	dredgeB	small	135.772	32.8716
Lacustrine	Urban & Rural Development	Dredging	Dredging - New	Letter of Advice to Proponent (No HADD) F/A 35(1)	Ontario	georgian bay	45.421	80.918	dredgeB	small	942.768	42.0603
Lacustrine	Urban & Rural Development	Dredging	Dredging - New	Letter of Advice to Proponent (No HADD) F/A 35(1)	Ontario	gordon	44.802	81.941	dredgeB	small	2018.79	52.5251
Lacustrine	Urban & Rural Development	Shoreline Works (Foreshore, Streambank and Riparian Work)	Beach Creation	Letter of Advice to Proponent (No HADD) F/A 35(1)	Ontario	wollaston	44.8754	77.8406	shoreL	small	100.572	47.4624
Lacustrine	Urban & Rural Development	Shoreline Works (Foreshore, Streambank and Riparian Work)	Other	Letter of Advice to Proponent (No HADD) F/A 35(1)	Ontario	wilson	45.8556	80.0383	shoreL	small	163.651	111.195
Lacustrine	Urban & Rural Development	Shoreline Works (Foreshore, Streambank and Riparian Work)	Shoreline Stabilization Treatment	Letter of Advice to Proponent (No HADD) F/A 35(1)	Ontario	meaford	45.421	80.918	shoreL	small	28.1991	52.8888
Lacustrine	Urban & Rural Development	Shoreline Works (Foreshore, Streambank and Riparian Work)	Shoreline Stabilization Treatment	Letter of Advice to Proponent (No HADD) F/A 35(1)	Ontario	meaford	45.421	80.918	shoreL	small	69.9106	45.8337
Lacustrine	Urban & Rural Development	Shoreline Works (Foreshore, Streambank and Riparian Work)	Shoreline Stabilization Treatment	Letter of Advice to Proponent (No HADD) F/A 35(1)	Ontario	meaford	45.421	80.918	shoreL	small	106.986	40.8479
Lacustrine	Urban & Rural Development	Structures in Water	Docks and Boathouse	Letter of Advice to Proponent (No HADD) F/A 35(1)	Ontario	kenora	50.9661	92.6996	dockB	small	1.72441	34.4431
Lacustrine	Urban & Rural Development	Structures in Water	Docks and Boathouse	Letter of Advice to Proponent (No HADD) F/A 35(1)	Ontario	huntsville	45.311	79.2773	dockB	small	10.8534	71.3679
Lacustrine	Urban & Rural Development	Structures in Water	Other	Letter of Advice to Proponent (No HADD) F/A 35(1)	Ontario	godson	49.1444	93.8559	generalL	small	84.0066	62.4676
Lacustrine	Urban & Rural Development	Structures in Water	Other	Letter of Advice to Proponent (No HADD) F/A 35(1)	Ontario	pellatt s.e.	49.7793	94.6574	generalL	small	138.944	31.9786
Lacustrine	Urban & Rural Development	Structures in Water	Other	Letter of Advice to Proponent (No HADD) F/A 35(1)	Ontario	kenora	50.9661	92.6996	generalL	small	1899.69	70.5467
Lacustrine	Urban & Rural Development	Structures in Water	Other	Letter of Advice to Proponent (No HADD) F/A 35(1)	Ontario	minaki	49.9865	94.6699	generalL	small	1943.66	122.72
Lacustrine	Urban & Rural Development	Structures in Water	Water Intake	Letter of Advice to Proponent (No HADD) F/A 35(1)	Ontario	halton	43.5084	79.8878	shoreL	small	233.366	52.1085
Lacustrine	Urban & Rural Development	Water Management	Dam	Letter of Advice to Proponent (No HADD) F/A 35(1)	Ontario	gravenhurst	44.8686	79.3394	small	small	147.765	56.5773
Lacustrine	Urban & Rural Development	Water Management	Hydroelectric Project	Letter of Advice to Proponent (No HADD) F/A 35(1)	Ontario	bancroft	45.062	77.8133	wmgntB	small	2409.04	44.0988
Lacustrine	Urban & Rural Development	Water Management	Water Withdrawal	Letter of Advice to Proponent (No HADD) F/A 35(1)	Ontario	assiginack	44.802	81.941	small	small	41.0531	42.4038
Lacustrine	Urban & Rural Development	Watercourse Crossings	Cables	Letter of Advice to Proponent (No HADD) F/A 35(1)	Ontario	carlow/mayo	45.2428	77.671	small	small	32.052	43.894
Lacustrine	Urban & Rural Development	Watercourse Crossings	Cables	Letter of Advice to Proponent (No HADD) F/A 35(1)	Ontario	beange & bouck	46.4837	82.7827	small	small	33.8166	47.2059
Lacustrine	Urban & Rural Development	Watercourse Crossings	Cables	Letter of Advice to Proponent (No HADD) F/A 35(1)	Ontario	leeds and thousand island	44.4051	76.0735	small	small	34.6748	71.9736
Lacustrine	Urban & Rural Development	Watercourse Crossings	Cables	Letter of Advice to Proponent (No HADD) F/A 35(1)	Ontario	lake	44.7306	77.7737	small	small	79.7225	80.1081
Lacustrine	Private Residential	Shoreline Works (Foreshore, Streambank and Riparian Work)	Shoreline Stabilization Treatment	Mitigation Measures recommended to Permitting Agency (No HADD) F/A 35(1)	Ontario	laxton	44.7097	78.9012	shoreL	small	334.393	71.5461
Lacustrine	Private Residential	Shoreline Works (Foreshore, Streambank and Riparian Work)	Shoreline Stabilization Treatment	Mitigation Measures recommended to Permitting Agency (No HADD) F/A 35(1)	Ontario	chandos	44.8127	78.0064	shoreL	small	806.178	37.7096
Lacustrine	Private Residential	Structures in Water	Docks and Boathouse	Mitigation Measures recommended to Permitting Agency (No HADD) F/A 35(1)	Ontario	georgian bay	45.3273	80.4461	dockB	small	84.9132	59.4809
Lacustrine	Recreation	Structures in Water	Boat Launch	Mitigation Measures recommended to Permitting Agency (No HADD) F/A 35(1)	Ontario	centre wellington	43.5653	80.2815	dockB	small	156.158	36.0659
Lacustrine	Urban & Rural Development	Shoreline Works (Foreshore, Streambank and Riparian Work)	Shoreline Stabilization Treatment	Mitigation Measures recommended to Permitting Agency (No HADD) F/A 35(1)	Ontario	the archipelago the	45.421	80.918	shoreL	small	3.77083	37.3537
Lacustrine	Industrial/Commercial	Dredging	Dredging - New	Operational Statement Provided	Ontario	toronto	43.85	77.444	dredgeB	small	3723.79	56.7375
Lacustrine	Industrial/Commercial	Other	Other	Operational Statement Provided	Ontario	kenora	50.9661	92.6996	small	small	42.7194	53.6811
Lacustrine	Industrial/Commercial	Structures in Water	Docks and Boathouse	Operational Statement Provided	Ontario	oro-medonte	44.4871	79.5027	dockB	small	12.1165	45.5726
Lacustrine	Industrial/Commercial	Watercourse Crossings	Cables	Operational Statement Provided	Ontario	lac seul	50.3224	92.3721	small	small	44.8758	67.6483
Lacustrine	Industrial/Commercial	Watercourse Crossings	Ice Roads / Bridges	Operational Statement Provided	Ontario	claxton	49.0495	93.896	generalR	small	43.1696	57.2046
Lacustrine	Private Residential	Dredging	Dredging - Maintenance	Operational Statement Provided	Ontario	eden	46.3097	81.1258	dredgeB	small	145.935	25.894
Lacustrine	Private Residential	Dredging	Dredging - New	Operational Statement Provided	Ontario	gravenhurst	44.8686	79.3394	dredgeB	small	135.314	51.454
Lacustrine	Private Residential	Dredging	Dredging - New	Operational Statement Provided	Ontario	kars	48.252	86.915	dredgeB	small	541.644	47.0561
Lacustrine	Private Residential	Dredging	Dredging - New	Operational Statement Provided	Ontario	bucke	47.4366	79.6613	dredgeB	small	2167.77	50.7067
Lacustrine	Private Residential	Shoreline Works (Foreshore, Streambank and Riparian Work)	Beach Creation	Operational Statement Provided	Ontario	glamorgan	44.9209	78.4229	shoreL	small	319.513	56.0944
Lacustrine	Private Residential	Shoreline Works (Foreshore, Streambank and Riparian Work)	Shoreline Stabilization Treatment	Operational Statement Provided	Ontario	sherbourne	45.2118	78.791	shoreL	small	195.906	41.3616
Lacustrine	Private Residential	Shoreline Works (Foreshore, Streambank and Riparian Work)	Shoreline Stabilization Treatment	Operational Statement Provided	Ontario	minden	45.0044	78.6624	shoreL	small	299.547	54.692
Lacustrine	Private Residential	Shoreline Works (Foreshore, Streambank and Riparian Work)	Shoreline Stabilization Treatment	Operational Statement Provided	Ontario	somerville	44.6876	78.7126	shoreL	small	746.817	28.1552
Lacustrine	Private Residential	Shoreline Works (Foreshore, Streambank and Riparian Work)	Shoreline Stabilization Treatment	Operational Statement Provided	Ontario	mcdougall	45.395	80.001	shoreL	small	1004.63	54.1469
Lacustrine	Private Residential	Structures in Water	Docks and Boathouse	Operational Statement Provided	Ontario	boys	49.708	94.8227	dockB	small	4.07189	49.3823
Lacustrine	Private Residential	Structures in Water	Docks and Boathouse	Operational Statement Provided	Ontario	muskoka lakes	45.0644	79.5392	dockB	small	5.45275	89.1691
Lacustrine	Private Residential	Structures in Water	Docks and Boathouse	Operational Statement Provided	Ontario	seguin	49.2375	80.2042	dockB	small	5.70116	30.2247
Lacustrine	Private Residential	Structures in Water	Docks and Boathouse	Operational Statement Provided	Ontario	temple	49.7826	93.2864	dockB	small	6.47712	61.9093
Lacustrine	Private Residential	Structures in Water	Docks and Boathouse	Operational Statement Provided	Ontario	muskoka lakes	45.0644	79.5392	dockB	small	8.69441	74.523
Lacustrine	Private Residential	Structures in Water	Docks and Boathouse	Operational Statement Provided	Ontario	gravenhurst	44.8686	79.3394	dockB	small	10.1017	66.7943
Lacustrine	Private Residential	Structures in Water	Docks and Boathouse	Operational Statement Provided	Ontario	bracebridge	45.0264	79.19	dockB	small	12.6305	47.7434
Lacustrine	Private Residential	Structures in Water	Docks and Boathouse	Operational Statement Provided	Ontario	muskoka lake	45.0644	79.5392	dockB	small	12.64	40.5113
Lacustrine	Private Residential	Structures in Water	Docks and Boathouse	Operational Statement Provided	Ontario	kenora	50.9661	92.6996	dockB	small	12.7244	69.6197
Lacustrine	Private Residential	Structures in Water	Docks and Boathouse	Operational Statement Provided	Ontario	gravenhurst	44.8686	79.3394	dockB	small	13.8212	52.0286
Lacustrine	Private Residential	Structures in Water	Docks and Boathouse	Operational Statement Provided	Ontario	muskoka lakes	45.0644	79.5392	dockB	small	14.7726	79.0731
Lacustrine	Private Residential	Structures in Water	Docks and Boathouse	Operational Statement Provided	Ontario	bracebridge	45.0264	79.19	dockB	small	15.4786	12.8189
Lacustrine	Private Residential	Structures in Water	Docks and Boathouse	Operational Statement Provided	Ontario	muskoka lake	45.0644	79.5392	dockB	small	15.7221	95.5441
Lacustrine	Private Residential	Structures in Water	Docks and Boathouse	Operational Statement Provided	Ontario	kenora	50.9661	92.6996	dockB	small	18.253	50.8617
Lacustrine	Private Residential	Structures in Water	Docks and Boathouse	Operational Statement Provided	Ontario	lake of bays	45.2857	79.022	dockB	small	18.7083	75.2486
Lacustrine	Private Residential	Structures in Water	Docks and Boathouse	Operational Statement Provided	Ontario	muskoka lakes	45.0644	79.5392	dockB	small	19.3126	58.4146
Lacustrine	Private Residential	Structures in Water	Docks and Boathouse	Operational Statement Provided	Ontario	kenora	50.9661	92.6996	dockB	small	19.4166	73.7093
Lacustrine	Private Residential	Structures in Water	Docks and Boathouse	Operational Statement Provided	Ontario	gravenhurst	44.8686	79.3394	dockB	small	19.9014	65.093
Lacustrine	Private Residential	Structures in Water	Docks and Boathouse	Operational Statement Provided	Ontario	kenora	50.9661	92.6996	dockB	small	21.5589	39.3361
Lacustrine	Private Residential	Structures in Water	Docks and Boathouse	Operational Statement Provided	Ontario	gravenhurst	44.8686	79.3394	dockB	small	28.5764	78.0033
Lacustrine	Private Residential	Structures in Water	Docks and Boathouse	Operational Statement Provided	Ontario	magnetawan	45.6752	79.6585	dockB	small	28.7078	34.5639
Lacustrine	Private Residential	Structures in Water	Docks and Boathouse	Operational Statement Provided	Ontario	muskoka lakes	45.0644	79.5392	dockB	small	29.7468	48.9535
Lacustrine	Private Residential	Structures in Water	Docks and Boathouse	Operational Statement Provided	Ontario	muskoka lakes	45.0644	79.5392	dockB	small	29.9814	60.6478
Lacustrine	Private Residential	Structures in Water	Docks and Boathouse	Operational Statement Provided	Ontario	carling	45.421	80.918	dockB	small	31.7981	54.0355
Lacustrine	Private Residential	Structures in Water	Docks and Boathouse	Operational Statement Provided	Ontario	gravenhurst	44.8686	79.3394	dockB	small	32.4266	13.0139
Lacustrine	Private Residential	Structures in Water	Docks and Boathouse	Operational Statement Provided	Ontario	lake of bay	45.2857	79.022	dockB	small	33.3088	40.2556
Lacustrine	Private Residential	Structures in Water	Docks and Boathouse	Operational Statement Provided	Ontario	seguin	49.2375	80.2042	dockB	small	34.049	71.1119
Lacustrine	Private Residential	Structures in Water	Docks and Boathouse	Operational Statement Provided	Ontario	boys	49.708	94.8227	dockB	small	35.2736	41.6703
Lacustrine	Private Residential	Structures in Water	Docks and Boathouse	Operational Statement Provided	Ontario	gravenhurst	44.8686	79.3394	dockB	small	35.4127	85.6442
Lacustrine	Private Residential	Structures in Water	Docks and Boathouse	Operational Statement Provided	Ontario	huntsville	45.311	79.2773	dockB	small	35.4569	51.5489
Lacustrine	Private Residential	Structures in Water	Docks and Boathouse	Operational Statement Provided	Ontario	kenora	50.9661	92.6996	dockB	small	36.2832	27.0754
Lacustrine	Private Residential	Structures in Water	Docks and Boathouse	Operational Statement Provided	Ontario	gravenhurst	44.8686	79.3394	dockB	small	36.5466	45.3984
Lacustrine	Private Residential	Structures in Water	Docks and Boathouse	Operational Statement Provided	Ontario	muskoka lakes	45.0644	79.5392	dockB	small	38.6607	26.3982
Lacustrine	Private Residential	Structures in Water	Docks and Boathouse	Operational Statement Provided	Ontario	kenora	50.9661	92.6996	dockB	small	39.0837	84.6172
Lacustrine	Private Residential	Structures in Water	Docks and Boathouse	Operational Statement Provided	Ontario	georgian bay	45.421	80.918	dockB	small	39.5167	63.2237
Lacustrine	Private Residential	Structures in Water	Docks and Boathouse	Operational Statement Provided	Ontario	seguin	49.2375	80.2042	dockB	small	43.2842	49.6602
Lacustrine	Private Residential	Structures in Water	Docks and Boathouse	Operational Statement Provided	Ontario	gravenhurst	44.8686	79.3394	dockB	small	46.1039	81.8073
Lacustrine	Private Residential	Structures in Water	Docks and Boathouse	Operational Statement Provided	Ontario	lake of bays	45.2857	79.022	dockB	small	46.2867	49.439
Lacustrine	Private Residential	Structures in Water	Docks and Boathouse	Operational Statement Provided	Ontario	kenora	50.9661	92.6996	dockB	small	46.9198	50.5129
Lacustrine	Private Residential	Structures in Water	Docks and Boathouse	Operational Statement Provided	Ontario	muskoka lakes	45.0644	79.5392	dockB	small	47.9066	57.5558
Lacustrine	Private Residential	Structures in Water	Docks and Boathouse	Operational Statement Provided	Ontario	muskoka lakes	45.0644	79.5392	dockB	small	48.7733	32.906
Lacustrine	Private Residential	Structures in Water	Docks and Boathouse	Operational Statement Provided	Ontario	lake of bays	45.2857	79.022	dockB	small	50.5826	43.3347
Lacustrine	Private Residential	Structures in Water	Docks and Boathouse	Operational Statement Provided	Ontario	shallow lake	48.6467	87.0534	dockB	small	53.2832	48.4713
Lacustrine	Private Residential	Structures in Water	Docks and Boathouse	Operational Statement Provided	Ontario	gravenhurst	44.8686	79.3394	dockB	small	53.8932	50.4161
Lacustrine	Private Residential	Structures in Water	Docks and Boathouse	Operational Statement Provided	Ontario	lake of bays	45.2857	79.022	dockB	small	54.2221	68.3375
Lacustrine	Private Residential	Structures in Water	Docks and Boathouse	Operational Statement Provided	Ontario	the archipelago the	45.5214	80.4331	dockB	small	55.3541	47.3063
Lacustrine	Private Residential	Structures in Water	Docks and Boathouse	Operational Statement Provided	Ontario	pellat	49.7607	94.6212	dockB	small	57.638	50.4373
Lacustrine	Private Residential	Structures in Water	Docks and Boathouse	Operational Statement Provided	Ontario	ryerson	45.5779	79.5005	dockB	small	60.2583	51.9435
Lacustrine	Private Residential	Structures in Water	Docks and Boathouse	Operational Statement Provided	Ontario	severn	44.8352	79.407	dockB	small	71.2596	50.7206
Lacustrine	Private Residential	Structures in Water	Docks and Boathouse	Operational Statement Provided	Ontario	muskoka lakes	45.0644	79.5392	dockB	small	74.2818	54.1558
Lacustrine	Private Residential	Structures in Water	Docks and Boathouse	Operational Statement Provided	Ontario	gravenhurst	44.8686	79.3394	dockB	small	75.6027	65.4058
Lacustrine	Private Residential	Structures in Water	Docks and Boathouse	Operational Statement Provided	Ontario	seguin	49.2375	80.2042	dockB	small	83.2475	36.5193
Lacustrine	Private Residential	Structures in Water	Docks and Boathouse	Operational Statement Provided	Ontario	boys	49.708	94.8227	dockB	small	86.8063	96.8458
Lacustrine	Private Residential	Structures in Water	Docks and Boathouse	Operational Statement Provided	Ontario	bracebridge	45.0264	79.19	dockB	small	87.8549	28.4797
Lacustrine	Private Residential	Structures in Water	Docks and Boathouse	Operational Statement Provided	Ontario	kenora	50.9661	92.6996	dockB	small	93.669	136.212
Lacustrine	Private Residential	Structures in Water	Docks and Boathouse	Operational Statement Provided	Ontario	lake of bays	45.2857	79.022	dockB	small	95.9499	22.8025
Lacustrine	Private Residential	Structures in Water	Docks and Boathouse	Operational Statement Provided	Ontario	lake of bays	45.2857	79.022	dockB	small	98.851	36.6369
Lacustrine	Private Residential	Structures in Water	Docks and Boathouse	Operational Statement Provided	Ontario	bracebridge	45.0264	79.19	dockB	small	133.025	49.8328
Lacustrine	Private Residential	Structures in Water	Docks and Boathouse	Operational Statement Provided	Ontario	georgian bay	45.3273	80.4461	dockB	small	157.244	41.131
Lacustrine	Private Residential	Structures in Water	Docks and Boathouse	Operational Statement Provided	Ontario	muskoka lakes	45.0644	79.5392	dockB	small	158.565	48.3623
Lacustrine	Private Residential	Structures in Water	Docks and Boathouse	Operational Statement Provided	Ontario	boys	49.708	94.8227	dockB	small	171.259	74.9664
Lacustrine	Private Residential	Structures in Water	Docks and Boathouse	Operational Statement Provided	Ontario	magnetawan	45.6752	79.6585	dockB	small	193.782	54.5459
Lacustrine	Private Residential	Structures in Water	Docks and Boathouse	Operational Statement Provided	Ontario	kenora	50.9661	92.6996	dockB	small	202.72	48.6577
Lacustrine	Private Residential	Structures in Water	Docks and Boathouse	Operational Statement Provided	Ontario	muskoka lakes	45.0644	79.5392	dockB	small	240.758	49.9107
Lacustrine	Private Residential	Structures in Water	Docks and Boathouse	Operational Statement Provided	Ontario	boys	49.708	94.8227	dockB	small	419.482	44.7927
Lacustrine	Recreation	Structures in Water	Docks and Boathouse	Operational Statement Provided	Ontario	glass	49.5764	94.9374	dockB	small	20.1037	17.2735
Lacustrine	Recreation	Structures in Water	Docks and Boathouse	Operational Statement Provided	Ontario	wollaston	44.8754	77.8406	dockB	small	60.3814	67.8525
Lacustrine	Recreation	Structures in Water	Docks and Boathouse	Operational Statement Provided	Ontario	georgian bay	45.3273	80.4461	dockB	small	72.3049	88.1141
Lacustrine	Recreation	Structures in Water	Docks and Boathouse	Operational Statement Provided	Ontario	kenora	50.9661	92.6996	dockB	small	160.78	35.8619
Lacustrine	Transportation	Dredging	Dredging - Maintenance	Operational Statement Provided	Ontario	dawson	44.802	81.941	dredgeB	small	305.477	35.2032
Lacustrine	Industrial/Commercial	Dredging	Dredging - New	Specialist Advice by DFO (as Expert FA) to an RA	Ontario	kawartha lakes	44.5281	78.6379	dredgeB	small	51081.3	41.9175
Lacustrine	Industrial/Commercial	Other	Other	Specialist Advice by DFO (as Expert FA) to an RA	Ontario	burlington	43.85	77.444	small	small	55.4527	58.7096
Lacustrine	Military or Security	Water Management	Stormwater Management	Specialist Advice by DFO (as Expert FA) to an RA	Ontario	petawawa	45.8931	77.3078	wmgntB	small	73.299	94.3763
Lacustrine	Private Residential	Structures in Water	Docks and Boathouse	Specialist Advice by DFO (as Expert FA) to an RA	Ontario	smith	44.4849	78.2765	dockB	small	79.2489	51.4382
Lacustrine	Recreation	Structures in Water	Other	Specialist Advice by DFO (as Expert FA) to an RA	Ontario	chatham-kent	42.434	82.1288	generalL	small	204.256	58.5651
Lacustrine	Transportation	Dredging	Dredging - New	Specialist Advice by DFO (as Expert FA) to an RA	Ontario	kawartha lakes	44.5281	78.6379	dredgeB	small	6972.16	28.4318
Lacustrine	Transportation	Structures in Water	Marina	Specialist Advice by DFO (as Expert FA) to an RA	Ontario	manainse	46.9717	86.5546	marinaB	small	5495.78	88.2745
Lacustrine	Transportation	Watercourse Crossings	Bridges	Specialist Advice by DFO (as Expert FA) to an RA	Ontario	smith-ennismore-lakefield	44.4849	78.2765	xingR	small	55.7928	56.4612
Lacustrine	Transportation	Watercourse Crossings	Bridges	Specialist Advice by DFO (as Expert FA) to an RA	Ontario	wasauksing	45.421	80.918	xingR	small	1074.02	53.9818
Lacustrine	Transportation	Watercourse Crossings	Bridges	Specialist Advice by DFO (as Expert FA) to an RA	Ontario	ennismore	44.4459	78.4298	xingR	small	4237.68	53.3675
Lacustrine	Urban & Rural Development	Structures in Water	Water Intake	Specialist Advice by DFO (as Expert FA) to an RA	Ontario	the north shore	44.802	81.941	shoreL	small	12.3995	47.1659
Riverine	Industrial/Commercial	Watercourse Crossings	Culverts	Advice by DFO to a Federal Agency	Ontario	richmond	44.3328	77.0304	roadB	roadB	70.9444	1312.42
Riverine	Transportation	Instream Works	Channel Modifications	Advice by DFO to a Federal Agency	Ontario	toronto	43.6745	79.4812	chalignR	chalignR	1513.97	2166.21
Riverine	Transportation	Watercourse Crossings	Culverts	Advice by DFO to a Federal Agency	Ontario	ashfield-colborne-wawanosh	43.8788	81.7234	roadB	roadB	1001.78	721.068
Riverine	Urban & Rural Development	Structures in Water	Water Intake	Advice by DFO to a Federal Agency	Ontario	cornwall	45.0551	74.7797	shoreR	shoreR	121.642	355.508
Riverine	Other	Water Management	Dam	Advice by DFO to a Provincial/Territorial/Other Agency	Ontario	sheguiandah	45.7999	81.9176	wmgntB	wmgntB	123.798	2733.63
Riverine	Power Generation	Shoreline Works (Foreshore, Streambank and Riparian Work)	Shoreline Stabilization Treatment	Advice by DFO to a Provincial/Territorial/Other Agency	Ontario	cochrane	49.0761	82.0004	shoreR	shoreR	82.4827	14.2827
Riverine	Power Generation	Water Management	Hydroelectric Project	Advice by DFO to a Provincial/Territorial/Other Agency	Ontario	eau claire	46.2489	78.89	hydroR	hydroR	27307.2	57257.7
Riverine	Power Generation	Water Management	Hydroelectric Project	Advice by DFO to a Provincial/Territorial/Other Agency	Ontario	south river	47.471	80.4194	hydroR	hydroR	314667	20434.3
Riverine	Power Generation	Water Management	Other	Advice by DFO to a Provincial/Territorial/Other Agency	Ontario	playfair	48.4042	80.3516	wmgntB	wmgntB	8178.51	638.908
Riverine	To be determined by Assessment staff	Instream Works	Other	Advice by DFO to a Provincial/Territorial/Other Agency	Ontario	puslinch	43.4539	80.1436	generalR	generalR	28.9067	113.436
Riverine	Urban & Rural Development	Watercourse Crossings	Other	Advice by DFO to a Provincial/Territorial/Other Agency	Ontario	whitefish lake	47.8592	84.7612	roadB	roadB	428.35	61.9537
Riverine	Agriculture	Instream Works	Channel Modifications	Authorized - (Fisheries Act - 35(2) and/or 32 - Authorization)	Ontario	huron	43.8725	81.5604	chalignR	chalignR	1302.67	3766.78
Riverine	Agriculture	Instream Works	Channel Modifications	Authorized - (Fisheries Act - 35(2) and/or 32 - Authorization)	Ontario	perth east	43.4654	81.2014	chalignR	chalignR	1459.58	413.55
Riverine	Agriculture	Instream Works	Channel Modifications	Authorized - (Fisheries Act - 35(2) and/or 32 - Authorization)	Ontario	hullett	43.6836	81.4802	chalignR	chalignR	2621	104.776
Riverine	Agriculture	Instream Works	Channel Modifications	Authorized - (Fisheries Act - 35(2) and/or 32 - Authorization)	Ontario	marnoch	43.8413	81.4273	chalignR	chalignR	3178.26	793.288
Riverine	Agriculture	Instream Works	Channel Modifications	Authorized - (Fisheries Act - 35(2) and/or 32 - Authorization)	Ontario	alliston	44.1537	79.8641	chalignR	chalignR	3325.11	34037.1
Riverine	Agriculture	Instream Works	Channel Modifications	Authorized - (Fisheries Act - 35(2) and/or 32 - Authorization)	Ontario	kingsville	42.0715	82.7348	chalignR	chalignR	3589.07	466.723
Riverine	Agriculture	Instream Works	Drain and Irrigation Ditch Maintenance	Authorized - (Fisheries Act - 35(2) and/or 32 - Authorization)	Ontario	north perth	43.7828	80.9065	dredgeB	dredgeB	20.5535	3061.09
Riverine	Agriculture	Instream Works	Drain and Irrigation Ditch Maintenance	Authorized - (Fisheries Act - 35(2) and/or 32 - Authorization)	Ontario	cumberland ward	45.4528	75.4126	dredgeB	dredgeB	28.2817	90.9444
Riverine	Agriculture	Instream Works	Drain and Irrigation Ditch Maintenance	Authorized - (Fisheries Act - 35(2) and/or 32 - Authorization)	Ontario	lambton shores	43.1753	81.8954	dredgeB	dredgeB	29.4407	342.746
Riverine	Agriculture	Instream Works	Drain and Irrigation Ditch Maintenance	Authorized - (Fisheries Act - 35(2) and/or 32 - Authorization)	Ontario	lakeshore	42.2481	82.6877	dredgeB	dredgeB	29.8992	109.728
Riverine	Agriculture	Instream Works	Drain and Irrigation Ditch Maintenance	Authorized - (Fisheries Act - 35(2) and/or 32 - Authorization)	Ontario	metcalf	42.8524	81.7327	dredgeB	dredgeB	30.618	264.265
Riverine	Agriculture	Instream Works	Drain and Irrigation Ditch Maintenance	Authorized - (Fisheries Act - 35(2) and/or 32 - Authorization)	Ontario	lakeshore	42.2481	82.6877	dredgeB	dredgeB	30.7526	318.898
Riverine	Agriculture	Instream Works	Drain and Irrigation Ditch Maintenance	Authorized - (Fisheries Act - 35(2) and/or 32 - Authorization)	Ontario	essex	42.1475	82.8333	dredgeB	dredgeB	31.1623	744.76
Riverine	Agriculture	Instream Works	Drain and Irrigation Ditch Maintenance	Authorized - (Fisheries Act - 35(2) and/or 32 - Authorization)	Ontario	rideau ward	44.7213	76.2453	dredgeB	dredgeB	32.3265	165.305
Riverine	Agriculture	Instream Works	Drain and Irrigation Ditch Maintenance	Authorized - (Fisheries Act - 35(2) and/or 32 - Authorization)	Ontario	southwest middlesex	42.7528	81.7007	dredgeB	dredgeB	32.333	2925.45
Riverine	Agriculture	Instream Works	Drain and Irrigation Ditch Maintenance	Authorized - (Fisheries Act - 35(2) and/or 32 - Authorization)	Ontario	grand bend	43.3025	81.7564	dredgeB	dredgeB	33.0965	1572.33
Riverine	Agriculture	Instream Works	Drain and Irrigation Ditch Maintenance	Authorized - (Fisheries Act - 35(2) and/or 32 - Authorization)	Ontario	lakeshore	42.2481	82.6877	dredgeB	dredgeB	33.2189	98.7479
Riverine	Agriculture	Instream Works	Drain and Irrigation Ditch Maintenance	Authorized - (Fisheries Act - 35(2) and/or 32 - Authorization)	Ontario	goulbourn ward	45.1974	75.9048	dredgeB	dredgeB	34.0201	489.239
Riverine	Agriculture	Instream Works	Drain and Irrigation Ditch Maintenance	Authorized - (Fisheries Act - 35(2) and/or 32 - Authorization)	Ontario	huron east	43.6251	81.2846	dredgeB	dredgeB	34.1398	66.6733
Riverine	Agriculture	Instream Works	Drain and Irrigation Ditch Maintenance	Authorized - (Fisheries Act - 35(2) and/or 32 - Authorization)	Ontario	amaranth	43.9896	80.3035	dredgeB	dredgeB	34.7046	178.958
Riverine	Agriculture	Instream Works	Drain and Irrigation Ditch Maintenance	Authorized - (Fisheries Act - 35(2) and/or 32 - Authorization)	Ontario	huron east	43.6251	81.2846	dredgeB	dredgeB	35.2187	576.716
Riverine	Agriculture	Instream Works	Drain and Irrigation Ditch Maintenance	Authorized - (Fisheries Act - 35(2) and/or 32 - Authorization)	Ontario	cumberland ward	45.4528	75.4126	dredgeB	dredgeB	36.1004	126.74
Riverine	Agriculture	Instream Works	Drain and Irrigation Ditch Maintenance	Authorized - (Fisheries Act - 35(2) and/or 32 - Authorization)	Ontario	kincardine	44.2079	81.5522	dredgeB	dredgeB	36.2707	143.848
Riverine	Agriculture	Instream Works	Drain and Irrigation Ditch Maintenance	Authorized - (Fisheries Act - 35(2) and/or 32 - Authorization)	Ontario	clarence rockland	45.4881	75.2149	dredgeB	dredgeB	36.3831	548.846
Riverine	Agriculture	Instream Works	Drain and Irrigation Ditch Maintenance	Authorized - (Fisheries Act - 35(2) and/or 32 - Authorization)	Ontario	brant	44.1945	81.1437	dredgeB	dredgeB	36.4525	1051.2
Riverine	Agriculture	Instream Works	Drain and Irrigation Ditch Maintenance	Authorized - (Fisheries Act - 35(2) and/or 32 - Authorization)	Ontario	amherstburg	42.1108	83.0738	dredgeB	dredgeB	36.4671	99.9421
Riverine	Agriculture	Instream Works	Drain and Irrigation Ditch Maintenance	Authorized - (Fisheries Act - 35(2) and/or 32 - Authorization)	Ontario	southwest middlesex	42.7528	81.7007	dredgeB	dredgeB	36.6899	61.2545
Riverine	Agriculture	Instream Works	Drain and Irrigation Ditch Maintenance	Authorized - (Fisheries Act - 35(2) and/or 32 - Authorization)	Ontario	north perth	43.7828	80.9065	dredgeB	dredgeB	36.9881	59.2031
Riverine	Agriculture	Instream Works	Drain and Irrigation Ditch Maintenance	Authorized - (Fisheries Act - 35(2) and/or 32 - Authorization)	Ontario	niagra-on-the-lake	43.2429	79.1055	dredgeB	dredgeB	38.2758	200.647
Riverine	Agriculture	Instream Works	Drain and Irrigation Ditch Maintenance	Authorized - (Fisheries Act - 35(2) and/or 32 - Authorization)	Ontario	rochestor	42.2714	82.6602	dredgeB	dredgeB	38.5357	26.5265
Riverine	Agriculture	Instream Works	Drain and Irrigation Ditch Maintenance	Authorized - (Fisheries Act - 35(2) and/or 32 - Authorization)	Ontario	goulbourn ward	45.1974	75.9048	dredgeB	dredgeB	38.8616	279.004
Riverine	Agriculture	Instream Works	Drain and Irrigation Ditch Maintenance	Authorized - (Fisheries Act - 35(2) and/or 32 - Authorization)	Ontario	perth east	43.4654	81.2014	dredgeB	dredgeB	39.3225	166.021
Riverine	Agriculture	Instream Works	Drain and Irrigation Ditch Maintenance	Authorized - (Fisheries Act - 35(2) and/or 32 - Authorization)	Ontario	greater niagra	42.9296	79.2547	dredgeB	dredgeB	39.3869	46673
Riverine	Agriculture	Instream Works	Drain and Irrigation Ditch Maintenance	Authorized - (Fisheries Act - 35(2) and/or 32 - Authorization)	Ontario	dutton dunwich	42.7089	81.615	dredgeB	dredgeB	40.4766	1302.83
Riverine	Agriculture	Instream Works	Drain and Irrigation Ditch Maintenance	Authorized - (Fisheries Act - 35(2) and/or 32 - Authorization)	Ontario	huron east	43.6251	81.2846	dredgeB	dredgeB	40.5591	48.0669
Riverine	Agriculture	Instream Works	Drain and Irrigation Ditch Maintenance	Authorized - (Fisheries Act - 35(2) and/or 32 - Authorization)	Ontario	chatham-kent	42.434	82.1288	dredgeB	dredgeB	40.9826	198.593
Riverine	Agriculture	Instream Works	Drain and Irrigation Ditch Maintenance	Authorized - (Fisheries Act - 35(2) and/or 32 - Authorization)	Ontario	perth east	43.4654	81.2014	dredgeB	dredgeB	42.0119	705.105
Riverine	Agriculture	Instream Works	Drain and Irrigation Ditch Maintenance	Authorized - (Fisheries Act - 35(2) and/or 32 - Authorization)	Ontario	elma ward	43.6517	81.0091	dredgeB	dredgeB	42.5128	3072.87
Riverine	Agriculture	Instream Works	Drain and Irrigation Ditch Maintenance	Authorized - (Fisheries Act - 35(2) and/or 32 - Authorization)	Ontario	cumberland ward	45.4528	75.4126	dredgeB	dredgeB	42.5473	304.74
Riverine	Agriculture	Instream Works	Drain and Irrigation Ditch Maintenance	Authorized - (Fisheries Act - 35(2) and/or 32 - Authorization)	Ontario	huron east	43.6251	81.2846	dredgeB	dredgeB	43.0761	194.494
Riverine	Agriculture	Instream Works	Drain and Irrigation Ditch Maintenance	Authorized - (Fisheries Act - 35(2) and/or 32 - Authorization)	Ontario	north stormont	45.2356	74.949	dredgeB	dredgeB	43.1266	68.5713
Riverine	Agriculture	Instream Works	Drain and Irrigation Ditch Maintenance	Authorized - (Fisheries Act - 35(2) and/or 32 - Authorization)	Ontario	west zora	46.5884	81.3073	dredgeB	dredgeB	44.288	470.514
Riverine	Agriculture	Instream Works	Drain and Irrigation Ditch Maintenance	Authorized - (Fisheries Act - 35(2) and/or 32 - Authorization)	Ontario	warwick	43.0224	81.9048	dredgeB	dredgeB	44.4164	748.206
Riverine	Agriculture	Instream Works	Drain and Irrigation Ditch Maintenance	Authorized - (Fisheries Act - 35(2) and/or 32 - Authorization)	Ontario	brook-alvinston	42.8609	81.9079	dredgeB	dredgeB	44.4836	309.412
Riverine	Agriculture	Instream Works	Drain and Irrigation Ditch Maintenance	Authorized - (Fisheries Act - 35(2) and/or 32 - Authorization)	Ontario	kingsville	42.0715	82.7348	dredgeB	dredgeB	44.4853	81.3914
Riverine	Agriculture	Instream Works	Drain and Irrigation Ditch Maintenance	Authorized - (Fisheries Act - 35(2) and/or 32 - Authorization)	Ontario	noth stormont	45.2356	74.949	dredgeB	dredgeB	44.5674	145.432
Riverine	Agriculture	Instream Works	Drain and Irrigation Ditch Maintenance	Authorized - (Fisheries Act - 35(2) and/or 32 - Authorization)	Ontario	north stormont	45.2356	74.949	dredgeB	dredgeB	45.0111	30074
Riverine	Agriculture	Instream Works	Drain and Irrigation Ditch Maintenance	Authorized - (Fisheries Act - 35(2) and/or 32 - Authorization)	Ontario	chatham-kent	42.434	82.1288	dredgeB	dredgeB	45.8484	1745.89
Riverine	Agriculture	Instream Works	Drain and Irrigation Ditch Maintenance	Authorized - (Fisheries Act - 35(2) and/or 32 - Authorization)	Ontario	north glengarry	45.3728	74.6693	dredgeB	dredgeB	45.8902	3445.07
Riverine	Agriculture	Instream Works	Drain and Irrigation Ditch Maintenance	Authorized - (Fisheries Act - 35(2) and/or 32 - Authorization)	Ontario	niagra-on-the-lake	43.2429	79.1055	dredgeB	dredgeB	45.8936	9670.69
Riverine	Agriculture	Instream Works	Drain and Irrigation Ditch Maintenance	Authorized - (Fisheries Act - 35(2) and/or 32 - Authorization)	Ontario	centre wellington	43.5653	80.2815	dredgeB	dredgeB	46.31	30.6845
Riverine	Agriculture	Instream Works	Drain and Irrigation Ditch Maintenance	Authorized - (Fisheries Act - 35(2) and/or 32 - Authorization)	Ontario	perth east	43.4654	81.2014	dredgeB	dredgeB	46.3496	164.639
Riverine	Agriculture	Instream Works	Drain and Irrigation Ditch Maintenance	Authorized - (Fisheries Act - 35(2) and/or 32 - Authorization)	Ontario	culross	44.0295	81.2892	dredgeB	dredgeB	46.6276	133.141
Riverine	Agriculture	Instream Works	Drain and Irrigation Ditch Maintenance	Authorized - (Fisheries Act - 35(2) and/or 32 - Authorization)	Ontario	perth south	43.3235	81.3133	dredgeB	dredgeB	46.6671	38.2856
Riverine	Agriculture	Instream Works	Drain and Irrigation Ditch Maintenance	Authorized - (Fisheries Act - 35(2) and/or 32 - Authorization)	Ontario	douglastown	42.9706	79.0246	dredgeB	dredgeB	46.7451	120.819
Riverine	Agriculture	Instream Works	Drain and Irrigation Ditch Maintenance	Authorized - (Fisheries Act - 35(2) and/or 32 - Authorization)	Ontario	essex	42.1475	82.8333	dredgeB	dredgeB	47.923	434.301
Riverine	Agriculture	Instream Works	Drain and Irrigation Ditch Maintenance	Authorized - (Fisheries Act - 35(2) and/or 32 - Authorization)	Ontario	russell	45.2808	75.3193	dredgeB	dredgeB	48.0477	402.566
Riverine	Agriculture	Instream Works	Drain and Irrigation Ditch Maintenance	Authorized - (Fisheries Act - 35(2) and/or 32 - Authorization)	Ontario	melancthon	44.1596	80.2736	dredgeB	dredgeB	48.3535	18.7934
Riverine	Agriculture	Instream Works	Drain and Irrigation Ditch Maintenance	Authorized - (Fisheries Act - 35(2) and/or 32 - Authorization)	Ontario	essex	42.1475	82.8333	dredgeB	dredgeB	48.7674	162.553
Riverine	Agriculture	Instream Works	Drain and Irrigation Ditch Maintenance	Authorized - (Fisheries Act - 35(2) and/or 32 - Authorization)	Ontario	grand bend	43.3025	81.7564	dredgeB	dredgeB	49.2418	1.70985
Riverine	Agriculture	Instream Works	Drain and Irrigation Ditch Maintenance	Authorized - (Fisheries Act - 35(2) and/or 32 - Authorization)	Ontario	melancthon	44.1596	80.2736	dredgeB	dredgeB	49.7683	2406.43
Riverine	Agriculture	Instream Works	Drain and Irrigation Ditch Maintenance	Authorized - (Fisheries Act - 35(2) and/or 32 - Authorization)	Ontario	loudon	46.2414	80.2253	dredgeB	dredgeB	50.0075	66.2328
Riverine	Agriculture	Instream Works	Drain and Irrigation Ditch Maintenance	Authorized - (Fisheries Act - 35(2) and/or 32 - Authorization)	Ontario	chatham-kent	42.434	82.1288	dredgeB	dredgeB	50.0514	502.355
Riverine	Agriculture	Instream Works	Drain and Irrigation Ditch Maintenance	Authorized - (Fisheries Act - 35(2) and/or 32 - Authorization)	Ontario	wilson	46.2218	79.1412	dredgeB	dredgeB	50.6624	74.2151
Riverine	Agriculture	Instream Works	Drain and Irrigation Ditch Maintenance	Authorized - (Fisheries Act - 35(2) and/or 32 - Authorization)	Ontario	north glengarry	45.3728	74.6693	dredgeB	dredgeB	51.213	43.6191
Riverine	Agriculture	Instream Works	Drain and Irrigation Ditch Maintenance	Authorized - (Fisheries Act - 35(2) and/or 32 - Authorization)	Ontario	north perth	43.7828	80.9065	dredgeB	dredgeB	51.847	226.486
Riverine	Agriculture	Instream Works	Drain and Irrigation Ditch Maintenance	Authorized - (Fisheries Act - 35(2) and/or 32 - Authorization)	Ontario	north dundas	45.0045	75.3592	dredgeB	dredgeB	52.1095	162.647
Riverine	Agriculture	Instream Works	Drain and Irrigation Ditch Maintenance	Authorized - (Fisheries Act - 35(2) and/or 32 - Authorization)	Ontario	essex	42.1475	82.8333	dredgeB	dredgeB	52.1973	29.0109
Riverine	Agriculture	Instream Works	Drain and Irrigation Ditch Maintenance	Authorized - (Fisheries Act - 35(2) and/or 32 - Authorization)	Ontario	amherstburg	42.1108	83.0738	dredgeB	dredgeB	52.2069	2329.72
Riverine	Agriculture	Instream Works	Drain and Irrigation Ditch Maintenance	Authorized - (Fisheries Act - 35(2) and/or 32 - Authorization)	Ontario	russell	45.2587	75.3261	dredgeB	dredgeB	52.3591	3150.46
Riverine	Agriculture	Instream Works	Drain and Irrigation Ditch Maintenance	Authorized - (Fisheries Act - 35(2) and/or 32 - Authorization)	Ontario	chatham-kent	42.434	82.1288	dredgeB	dredgeB	52.506	217.484
Riverine	Agriculture	Instream Works	Drain and Irrigation Ditch Maintenance	Authorized - (Fisheries Act - 35(2) and/or 32 - Authorization)	Ontario	lakeshore	42.2481	82.6877	dredgeB	dredgeB	52.6293	104.302
Riverine	Agriculture	Instream Works	Drain and Irrigation Ditch Maintenance	Authorized - (Fisheries Act - 35(2) and/or 32 - Authorization)	Ontario	perth east	43.4654	81.2014	dredgeB	dredgeB	52.9	86.7619
Riverine	Agriculture	Instream Works	Drain and Irrigation Ditch Maintenance	Authorized - (Fisheries Act - 35(2) and/or 32 - Authorization)	Ontario	gosfield north	42.1404	82.7601	dredgeB	dredgeB	52.9989	84.8498
Riverine	Agriculture	Instream Works	Drain and Irrigation Ditch Maintenance	Authorized - (Fisheries Act - 35(2) and/or 32 - Authorization)	Ontario	centre wellington	43.5653	80.2815	dredgeB	dredgeB	53.0011	293.52
Riverine	Agriculture	Instream Works	Drain and Irrigation Ditch Maintenance	Authorized - (Fisheries Act - 35(2) and/or 32 - Authorization)	Ontario	huron east	43.6251	81.2846	dredgeB	dredgeB	53.3414	190.572
Riverine	Agriculture	Instream Works	Drain and Irrigation Ditch Maintenance	Authorized - (Fisheries Act - 35(2) and/or 32 - Authorization)	Ontario	malancthon	44.1596	80.2736	dredgeB	dredgeB	53.4815	659.931
Riverine	Agriculture	Instream Works	Drain and Irrigation Ditch Maintenance	Authorized - (Fisheries Act - 35(2) and/or 32 - Authorization)	Ontario	kinloss	44.0104	81.4506	dredgeB	dredgeB	53.6377	6839.29
Riverine	Agriculture	Instream Works	Drain and Irrigation Ditch Maintenance	Authorized - (Fisheries Act - 35(2) and/or 32 - Authorization)	Ontario	kingsville	42.0715	82.7348	dredgeB	dredgeB	53.7203	61.5656
Riverine	Agriculture	Instream Works	Drain and Irrigation Ditch Maintenance	Authorized - (Fisheries Act - 35(2) and/or 32 - Authorization)	Ontario	lakeshore	42.2481	82.6877	dredgeB	dredgeB	53.8142	2094.46
Riverine	Agriculture	Instream Works	Drain and Irrigation Ditch Maintenance	Authorized - (Fisheries Act - 35(2) and/or 32 - Authorization)	Ontario	osgoode ward	45.2475	75.4458	dredgeB	dredgeB	53.857	385.171
Riverine	Agriculture	Instream Works	Drain and Irrigation Ditch Maintenance	Authorized - (Fisheries Act - 35(2) and/or 32 - Authorization)	Ontario	centre of wellington	43.5653	80.2815	dredgeB	dredgeB	54.3189	251.878
Riverine	Agriculture	Instream Works	Drain and Irrigation Ditch Maintenance	Authorized - (Fisheries Act - 35(2) and/or 32 - Authorization)	Ontario	mariposa	44.2738	78.8816	dredgeB	dredgeB	55.2942	1205.38
Riverine	Agriculture	Instream Works	Drain and Irrigation Ditch Maintenance	Authorized - (Fisheries Act - 35(2) and/or 32 - Authorization)	Ontario	melancthon	44.1596	80.2736	dredgeB	dredgeB	55.4694	31.9822
Riverine	Agriculture	Instream Works	Drain and Irrigation Ditch Maintenance	Authorized - (Fisheries Act - 35(2) and/or 32 - Authorization)	Ontario	amaranth	43.9896	80.3035	dredgeB	dredgeB	55.7304	17.237
Riverine	Agriculture	Instream Works	Drain and Irrigation Ditch Maintenance	Authorized - (Fisheries Act - 35(2) and/or 32 - Authorization)	Ontario	south glengarry	45.0521	74.5426	dredgeB	dredgeB	56.6001	45.8504
Riverine	Agriculture	Instream Works	Drain and Irrigation Ditch Maintenance	Authorized - (Fisheries Act - 35(2) and/or 32 - Authorization)	Ontario	gosfield south	42.0446	82.7415	dredgeB	dredgeB	56.9462	30.4546
Riverine	Agriculture	Instream Works	Drain and Irrigation Ditch Maintenance	Authorized - (Fisheries Act - 35(2) and/or 32 - Authorization)	Ontario	essex	42.1475	82.8333	dredgeB	dredgeB	57.311	603.606
Riverine	Agriculture	Instream Works	Drain and Irrigation Ditch Maintenance	Authorized - (Fisheries Act - 35(2) and/or 32 - Authorization)	Ontario	plympton-wyoming	43.0198	82.106	dredgeB	dredgeB	58.172	80.6291
Riverine	Agriculture	Instream Works	Drain and Irrigation Ditch Maintenance	Authorized - (Fisheries Act - 35(2) and/or 32 - Authorization)	Ontario	huron east	43.6251	81.2846	dredgeB	dredgeB	59.3095	29.4532
Riverine	Agriculture	Instream Works	Drain and Irrigation Ditch Maintenance	Authorized - (Fisheries Act - 35(2) and/or 32 - Authorization)	Ontario	proton	44.1099	80.5049	dredgeB	dredgeB	59.9241	12.0674
Riverine	Agriculture	Instream Works	Drain and Irrigation Ditch Maintenance	Authorized - (Fisheries Act - 35(2) and/or 32 - Authorization)	Ontario	essex	42.1475	82.8333	dredgeB	dredgeB	59.9541	13.0398
Riverine	Agriculture	Instream Works	Drain and Irrigation Ditch Maintenance	Authorized - (Fisheries Act - 35(2) and/or 32 - Authorization)	Ontario	north dundas	45.0045	75.3592	dredgeB	dredgeB	61.0815	38.9687
Riverine	Agriculture	Instream Works	Drain and Irrigation Ditch Maintenance	Authorized - (Fisheries Act - 35(2) and/or 32 - Authorization)	Ontario	new tecumseth	44.175	79.7683	dredgeB	dredgeB	61.1764	294.91
Riverine	Agriculture	Instream Works	Drain and Irrigation Ditch Maintenance	Authorized - (Fisheries Act - 35(2) and/or 32 - Authorization)	Ontario	norwich	43.0996	80.6182	dredgeB	dredgeB	61.2792	1466.86
Riverine	Agriculture	Instream Works	Drain and Irrigation Ditch Maintenance	Authorized - (Fisheries Act - 35(2) and/or 32 - Authorization)	Ontario	grand bend	43.3025	81.7564	dredgeB	dredgeB	61.4036	1045.46
Riverine	Agriculture	Instream Works	Drain and Irrigation Ditch Maintenance	Authorized - (Fisheries Act - 35(2) and/or 32 - Authorization)	Ontario	amaranth	43.9896	80.3035	dredgeB	dredgeB	61.5239	153.833
Riverine	Agriculture	Instream Works	Drain and Irrigation Ditch Maintenance	Authorized - (Fisheries Act - 35(2) and/or 32 - Authorization)	Ontario	new tecumseth	44.175	79.7683	dredgeB	dredgeB	61.7687	1153.41
Riverine	Agriculture	Instream Works	Drain and Irrigation Ditch Maintenance	Authorized - (Fisheries Act - 35(2) and/or 32 - Authorization)	Ontario	nepean	45.2952	75.8033	dredgeB	dredgeB	61.941	1949.65
Riverine	Agriculture	Instream Works	Drain and Irrigation Ditch Maintenance	Authorized - (Fisheries Act - 35(2) and/or 32 - Authorization)	Ontario	north dundas	45.0045	75.3592	dredgeB	dredgeB	62.0044	55.9955
Riverine	Agriculture	Instream Works	Drain and Irrigation Ditch Maintenance	Authorized - (Fisheries Act - 35(2) and/or 32 - Authorization)	Ontario	gosfield south	42.0446	82.7415	dredgeB	dredgeB	62.7764	590.272
Riverine	Agriculture	Instream Works	Drain and Irrigation Ditch Maintenance	Authorized - (Fisheries Act - 35(2) and/or 32 - Authorization)	Ontario	southgate	43.1246	81.3661	dredgeB	dredgeB	63.4573	66.12
Riverine	Agriculture	Instream Works	Drain and Irrigation Ditch Maintenance	Authorized - (Fisheries Act - 35(2) and/or 32 - Authorization)	Ontario	brant	44.1945	81.1437	dredgeB	dredgeB	64.1388	277.587
Riverine	Agriculture	Instream Works	Drain and Irrigation Ditch Maintenance	Authorized - (Fisheries Act - 35(2) and/or 32 - Authorization)	Ontario	culrose	44.0295	81.2892	dredgeB	dredgeB	64.4407	108.036
Riverine	Agriculture	Instream Works	Drain and Irrigation Ditch Maintenance	Authorized - (Fisheries Act - 35(2) and/or 32 - Authorization)	Ontario	cumberland ward	45.4528	75.4126	dredgeB	dredgeB	64.6009	166.999
Riverine	Agriculture	Instream Works	Drain and Irrigation Ditch Maintenance	Authorized - (Fisheries Act - 35(2) and/or 32 - Authorization)	Ontario	mapleton	43.6606	80.7623	dredgeB	dredgeB	64.7399	3.36801
Riverine	Agriculture	Instream Works	Drain and Irrigation Ditch Maintenance	Authorized - (Fisheries Act - 35(2) and/or 32 - Authorization)	Ontario	norwich	43.0996	80.6182	dredgeB	dredgeB	64.9701	1832.94
Riverine	Agriculture	Instream Works	Drain and Irrigation Ditch Maintenance	Authorized - (Fisheries Act - 35(2) and/or 32 - Authorization)	Ontario	morris-turnberry	43.7826	81.31	dredgeB	dredgeB	65.0972	28.9379
Riverine	Agriculture	Instream Works	Drain and Irrigation Ditch Maintenance	Authorized - (Fisheries Act - 35(2) and/or 32 - Authorization)	Ontario	perth east	43.4654	81.2014	dredgeB	dredgeB	65.1236	74.6356
Riverine	Agriculture	Instream Works	Drain and Irrigation Ditch Maintenance	Authorized - (Fisheries Act - 35(2) and/or 32 - Authorization)	Ontario	clinton	43.3836	80.4954	dredgeB	dredgeB	65.5651	29.065
Riverine	Agriculture	Instream Works	Drain and Irrigation Ditch Maintenance	Authorized - (Fisheries Act - 35(2) and/or 32 - Authorization)	Ontario	cumberland ward	45.4528	75.4126	dredgeB	dredgeB	66.1606	924.398
Riverine	Agriculture	Instream Works	Drain and Irrigation Ditch Maintenance	Authorized - (Fisheries Act - 35(2) and/or 32 - Authorization)	Ontario	niagra-on-the-lake	43.2429	79.1055	dredgeB	dredgeB	66.2934	395.365
Riverine	Agriculture	Instream Works	Drain and Irrigation Ditch Maintenance	Authorized - (Fisheries Act - 35(2) and/or 32 - Authorization)	Ontario	amherstburg	42.1108	83.0738	dredgeB	dredgeB	66.6057	61.6182
Riverine	Agriculture	Instream Works	Drain and Irrigation Ditch Maintenance	Authorized - (Fisheries Act - 35(2) and/or 32 - Authorization)	Ontario	niagra-on-the-lake	43.2429	79.1055	dredgeB	dredgeB	67.1416	135.684
Riverine	Agriculture	Instream Works	Drain and Irrigation Ditch Maintenance	Authorized - (Fisheries Act - 35(2) and/or 32 - Authorization)	Ontario	essa	44.2615	79.8235	dredgeB	dredgeB	69.9105	3701.38
Riverine	Agriculture	Instream Works	Drain and Irrigation Ditch Maintenance	Authorized - (Fisheries Act - 35(2) and/or 32 - Authorization)	Ontario	dutton/dunwich	42.7089	81.615	dredgeB	dredgeB	70.198	29.4896
Riverine	Agriculture	Instream Works	Drain and Irrigation Ditch Maintenance	Authorized - (Fisheries Act - 35(2) and/or 32 - Authorization)	Ontario	west grey	44.2367	80.8368	dredgeB	dredgeB	70.2287	21.5298
Riverine	Agriculture	Instream Works	Drain and Irrigation Ditch Maintenance	Authorized - (Fisheries Act - 35(2) and/or 32 - Authorization)	Ontario	burford	43.0768	80.4862	dredgeB	dredgeB	70.6631	13.3119
Riverine	Agriculture	Instream Works	Drain and Irrigation Ditch Maintenance	Authorized - (Fisheries Act - 35(2) and/or 32 - Authorization)	Ontario	stanley	43.4992	81.6081	dredgeB	dredgeB	70.902	67.848
Riverine	Agriculture	Instream Works	Drain and Irrigation Ditch Maintenance	Authorized - (Fisheries Act - 35(2) and/or 32 - Authorization)	Ontario	new tecumseth	44.175	79.7683	dredgeB	dredgeB	71.986	1385.5
Riverine	Agriculture	Instream Works	Drain and Irrigation Ditch Maintenance	Authorized - (Fisheries Act - 35(2) and/or 32 - Authorization)	Ontario	mapleton	43.6606	80.7623	dredgeB	dredgeB	72.039	5.13269
Riverine	Agriculture	Instream Works	Drain and Irrigation Ditch Maintenance	Authorized - (Fisheries Act - 35(2) and/or 32 - Authorization)	Ontario	melancthon	44.1596	80.2736	dredgeB	dredgeB	73.5694	95.8262
Riverine	Agriculture	Instream Works	Drain and Irrigation Ditch Maintenance	Authorized - (Fisheries Act - 35(2) and/or 32 - Authorization)	Ontario	mapleton	43.6606	80.7623	dredgeB	dredgeB	73.6325	146.733
Riverine	Agriculture	Instream Works	Drain and Irrigation Ditch Maintenance	Authorized - (Fisheries Act - 35(2) and/or 32 - Authorization)	Ontario	malahide	42.7582	80.9257	dredgeB	dredgeB	75.8462	4219.22
Riverine	Agriculture	Instream Works	Drain and Irrigation Ditch Maintenance	Authorized - (Fisheries Act - 35(2) and/or 32 - Authorization)	Ontario	perth east	43.4654	81.2014	dredgeB	dredgeB	78.984	137.454
Riverine	Agriculture	Instream Works	Drain and Irrigation Ditch Maintenance	Authorized - (Fisheries Act - 35(2) and/or 32 - Authorization)	Ontario	lakeshore	42.2481	82.6877	dredgeB	dredgeB	78.9957	29.6398
Riverine	Agriculture	Instream Works	Drain and Irrigation Ditch Maintenance	Authorized - (Fisheries Act - 35(2) and/or 32 - Authorization)	Ontario	chatham kent	42.434	82.1288	dredgeB	dredgeB	80.1565	5558.78
Riverine	Agriculture	Instream Works	Drain and Irrigation Ditch Maintenance	Authorized - (Fisheries Act - 35(2) and/or 32 - Authorization)	Ontario	huron east	43.6251	81.2846	dredgeB	dredgeB	80.6115	253.916
Riverine	Agriculture	Instream Works	Drain and Irrigation Ditch Maintenance	Authorized - (Fisheries Act - 35(2) and/or 32 - Authorization)	Ontario	bluewater	43.4767	81.6029	dredgeB	dredgeB	80.7013	20983.3
Riverine	Agriculture	Instream Works	Drain and Irrigation Ditch Maintenance	Authorized - (Fisheries Act - 35(2) and/or 32 - Authorization)	Ontario	west perth	43.4731	81.2204	dredgeB	dredgeB	81.1264	43.173
Riverine	Agriculture	Instream Works	Drain and Irrigation Ditch Maintenance	Authorized - (Fisheries Act - 35(2) and/or 32 - Authorization)	Ontario	south stormont	45.0969	74.7968	dredgeB	dredgeB	82.8381	14.4856
Riverine	Agriculture	Instream Works	Drain and Irrigation Ditch Maintenance	Authorized - (Fisheries Act - 35(2) and/or 32 - Authorization)	Ontario	cumberland ward	45.4528	75.4126	dredgeB	dredgeB	83.8336	72.6888
Riverine	Agriculture	Instream Works	Drain and Irrigation Ditch Maintenance	Authorized - (Fisheries Act - 35(2) and/or 32 - Authorization)	Ontario	mapelton	43.6606	80.7623	dredgeB	dredgeB	85.2709	841.107
Riverine	Agriculture	Instream Works	Drain and Irrigation Ditch Maintenance	Authorized - (Fisheries Act - 35(2) and/or 32 - Authorization)	Ontario	north stormont	45.2356	74.949	dredgeB	dredgeB	85.3257	127.856
Riverine	Agriculture	Instream Works	Drain and Irrigation Ditch Maintenance	Authorized - (Fisheries Act - 35(2) and/or 32 - Authorization)	Ontario	amherstburg	42.1108	83.0738	dredgeB	dredgeB	85.423	8082.43
Riverine	Agriculture	Instream Works	Drain and Irrigation Ditch Maintenance	Authorized - (Fisheries Act - 35(2) and/or 32 - Authorization)	Ontario	morris turnberry	43.8295	81.3006	dredgeB	dredgeB	87.2852	14.1023
Riverine	Agriculture	Instream Works	Drain and Irrigation Ditch Maintenance	Authorized - (Fisheries Act - 35(2) and/or 32 - Authorization)	Ontario	bluewater	43.4767	81.6029	dredgeB	dredgeB	87.3633	50.4508
Riverine	Agriculture	Instream Works	Drain and Irrigation Ditch Maintenance	Authorized - (Fisheries Act - 35(2) and/or 32 - Authorization)	Ontario	chatham- kent	42.434	82.1288	dredgeB	dredgeB	91.2705	92.3033
Riverine	Agriculture	Instream Works	Drain and Irrigation Ditch Maintenance	Authorized - (Fisheries Act - 35(2) and/or 32 - Authorization)	Ontario	bluewater	43.4767	81.6029	dredgeB	dredgeB	91.6344	367.957
Riverine	Agriculture	Instream Works	Drain and Irrigation Ditch Maintenance	Authorized - (Fisheries Act - 35(2) and/or 32 - Authorization)	Ontario	perth east	43.4654	81.2014	dredgeB	dredgeB	94.7071	236.582
Riverine	Agriculture	Instream Works	Drain and Irrigation Ditch Maintenance	Authorized - (Fisheries Act - 35(2) and/or 32 - Authorization)	Ontario	southgate	43.1246	81.3661	dredgeB	dredgeB	96.2091	84.7809
Riverine	Agriculture	Instream Works	Drain and Irrigation Ditch Maintenance	Authorized - (Fisheries Act - 35(2) and/or 32 - Authorization)	Ontario	morris-turnberry	43.7826	81.31	dredgeB	dredgeB	97.2353	154.594
Riverine	Agriculture	Instream Works	Drain and Irrigation Ditch Maintenance	Authorized - (Fisheries Act - 35(2) and/or 32 - Authorization)	Ontario	niagra-on-the-lake	43.2429	79.1055	dredgeB	dredgeB	97.2796	74.6857
Riverine	Agriculture	Instream Works	Drain and Irrigation Ditch Maintenance	Authorized - (Fisheries Act - 35(2) and/or 32 - Authorization)	Ontario	north stormont	45.2356	74.949	dredgeB	dredgeB	100.005	741.465
Riverine	Agriculture	Instream Works	Drain and Irrigation Ditch Maintenance	Authorized - (Fisheries Act - 35(2) and/or 32 - Authorization)	Ontario	lakeshore	42.2481	82.6877	dredgeB	dredgeB	111.959	3364.02
Riverine	Agriculture	Instream Works	Drain and Irrigation Ditch Maintenance	Authorized - (Fisheries Act - 35(2) and/or 32 - Authorization)	Ontario	north stormont	45.2356	74.949	dredgeB	dredgeB	115.141	267.474
Riverine	Agriculture	Instream Works	Drain and Irrigation Ditch Maintenance	Authorized - (Fisheries Act - 35(2) and/or 32 - Authorization)	Ontario	lambton shores	43.1753	81.8954	dredgeB	dredgeB	122.372	3054.35
Riverine	Agriculture	Instream Works	Drain and Irrigation Ditch Maintenance	Authorized - (Fisheries Act - 35(2) and/or 32 - Authorization)	Ontario	east garafraxa	43.8454	80.2218	dredgeB	dredgeB	134.022	570.777
Riverine	Agriculture	Instream Works	Drain and Irrigation Ditch Maintenance	Authorized - (Fisheries Act - 35(2) and/or 32 - Authorization)	Ontario	essex	42.1475	82.8333	dredgeB	dredgeB	139.649	293.007
Riverine	Agriculture	Instream Works	Drain and Irrigation Ditch Maintenance	Authorized - (Fisheries Act - 35(2) and/or 32 - Authorization)	Ontario	lucan biddulph	43.2231	81.3873	dredgeB	dredgeB	150.061	1569.31
Riverine	Agriculture	Water Management	Other	Authorized - (Fisheries Act - 35(2) and/or 32 - Authorization)	Ontario	melancthon	44.1596	80.2736	wmgntB	wmgntB	50405.6	299.422
Riverine	Agriculture	Watercourse Crossings	Culverts	Authorized - (Fisheries Act - 35(2) and/or 32 - Authorization)	Ontario	howick	43.9041	81.0887	roadB	roadB	5625.09	225.311
Riverine	Conservation/Restoration	Habitat Improvement	Habitat Enhancement	Authorized - (Fisheries Act - 35(2) and/or 32 - Authorization)	Ontario	goderich	43.6656	81.6459	none	none	1	1
Riverine	Conservation/Restoration	Habitat Improvement	Habitat Enhancement	Authorized - (Fisheries Act - 35(2) and/or 32 - Authorization)	Ontario	goderich	43.6656	81.6459	none	none	1	1
Riverine	Conservation/Restoration	Instream Works	Channel Modifications	Authorized - (Fisheries Act - 35(2) and/or 32 - Authorization)	Ontario	milton	43.5056	79.9178	chalignR	chalignR	1728.51	1404.95
Riverine	Conservation/Restoration	Instream Works	Channel Modifications	Authorized - (Fisheries Act - 35(2) and/or 32 - Authorization)	Ontario	pehlam	43.0818	79.3138	chalignR	chalignR	9006.71	3828.83
Riverine	Conservation/Restoration	Shoreline Works (Foreshore, Streambank and Riparian Work)	Shoreline Stabilization Treatment	Authorized - (Fisheries Act - 35(2) and/or 32 - Authorization)	Ontario	whitby	43.9347	78.9355	shoreR	shoreR	648.522	688.845
Riverine	Conservation/Restoration	Water Management	Ponds - Offline and Connected	Authorized - (Fisheries Act - 35(2) and/or 32 - Authorization)	Ontario	aberfoyle	43.4708	80.1468	wmgntB	wmgntB	649.298	4934.76
Riverine	Conservation/Restoration	Water Management	Ponds - Offline and Connected	Authorized - (Fisheries Act - 35(2) and/or 32 - Authorization)	Ontario	caledon	43.8584	79.9299	wmgntB	wmgntB	1299.89	228.099
Riverine	Industrial/Commercial	Instream Works	Channel Modifications	Authorized - (Fisheries Act - 35(2) and/or 32 - Authorization)	Ontario	burlington	43.3701	79.814	chalignR	chalignR	363.078	2175.49
Riverine	Industrial/Commercial	Instream Works	Other	Authorized - (Fisheries Act - 35(2) and/or 32 - Authorization)	Ontario	pickering	43.9149	79.1129	generalR	generalR	12.7663	111.75
Riverine	Industrial/Commercial	Instream Works	Other	Authorized - (Fisheries Act - 35(2) and/or 32 - Authorization)	Ontario	brantford	43.1509	80.2791	generalR	generalR	29.2072	3037.41
Riverine	Industrial/Commercial	Shoreline Works (Foreshore, Streambank and Riparian Work)	Shoreline Stabilization Treatment	Authorized - (Fisheries Act - 35(2) and/or 32 - Authorization)	Ontario	mississauga	44.8885	81.3379	shoreR	shoreR	3.51788	21.0454
Riverine	Industrial/Commercial	Shoreline Works (Foreshore, Streambank and Riparian Work)	Shoreline Stabilization Treatment	Authorized - (Fisheries Act - 35(2) and/or 32 - Authorization)	Ontario	somerville	44.6876	78.7126	shoreR	shoreR	443.985	0.761706
Riverine	Industrial/Commercial	Structures in Water	Other	Authorized - (Fisheries Act - 35(2) and/or 32 - Authorization)	Ontario	blue mountains	44.4805	80.3672	generalR	generalR	14.5109	90.6965
Riverine	Industrial/Commercial	Water Management	Other	Authorized - (Fisheries Act - 35(2) and/or 32 - Authorization)	Ontario	brampton	43.6882	79.7608	wmgntB	wmgntB	4229.96	358.84
Riverine	Industrial/Commercial	Watercourse Crossings	Culverts	Authorized - (Fisheries Act - 35(2) and/or 32 - Authorization)	Ontario	scarborough	43.7743	79.2334	roadB	roadB	2571.59	2787.04
Riverine	Mining	Mineral Aggregate, Oil & Gas Exploration, Extraction, Production	Aggregate extraction	Authorized - (Fisheries Act - 35(2) and/or 32 - Authorization)	Ontario	darling	45.2019	76.5408	mineR	mineR	668.561	3253.36
Riverine	Oil & Gas	Contaminated Site Remediation	Contaminated Site Remediation	Authorized - (Fisheries Act - 35(2) and/or 32 - Authorization)	Ontario	mattice-val cote	49.6457	83.2869	hdb	hdb	136403	68172.5
Riverine	Oil & Gas	Instream Works	Channel Modifications	Authorized - (Fisheries Act - 35(2) and/or 32 - Authorization)	Ontario	west elgin	42.5965	81.6746	chalignR	chalignR	1215.63	1304.7
Riverine	Other	Control of Nuisance Species	Installation and Application	Authorized - (Fisheries Act - 35(2) and/or 32 - Authorization)	Ontario	york	43.609	79.5559	small	small	41.4789	71.3487
Riverine	Other	Instream Works	Channel Modifications	Authorized - (Fisheries Act - 35(2) and/or 32 - Authorization)	Ontario	bolton station	43.8804	79.7381	chalignR	chalignR	195.373	1742.11
Riverine	Other	Instream Works	Channel Modifications	Authorized - (Fisheries Act - 35(2) and/or 32 - Authorization)	Ontario	toronto	43.6745	79.4812	chalignR	chalignR	224.735	401.688
Riverine	Other	Instream Works	Channel Modifications	Authorized - (Fisheries Act - 35(2) and/or 32 - Authorization)	Ontario	toronto	43.6745	79.4812	chalignR	chalignR	1493.46	673.495
Riverine	Other	Instream Works	Channel Modifications	Authorized - (Fisheries Act - 35(2) and/or 32 - Authorization)	Ontario	toronto	43.6745	79.4812	chalignR	chalignR	2104.01	2900
Riverine	Other	Shoreline Works (Foreshore, Streambank and Riparian Work)	Shoreline Stabilization Treatment	Authorized - (Fisheries Act - 35(2) and/or 32 - Authorization)	Ontario	clarington	43.9896	78.7555	shoreR	shoreR	637.262	1077.67
Riverine	Power Generation	Instream Works	Other	Authorized - (Fisheries Act - 35(2) and/or 32 - Authorization)	Ontario	maness	47.9647	84.4819	generalR	generalR	8.61614	17.4646
Riverine	Power Generation	Water Management	Dam	Authorized - (Fisheries Act - 35(2) and/or 32 - Authorization)	Ontario	pic river	48.6018	86.2997	wmgntB	wmgntB	1757.71	178.29
Riverine	Private Residential	Shoreline Works (Foreshore, Streambank and Riparian Work)	Shoreline Stabilization Treatment	Authorized - (Fisheries Act - 35(2) and/or 32 - Authorization)	Ontario	clarence	45.4948	75.2223	shoreR	shoreR	686.687	3.59745
Riverine	Private Residential	Structures in Water	Other	Authorized - (Fisheries Act - 35(2) and/or 32 - Authorization)	Ontario	uxbridge	44.1021	79.1563	generalR	generalR	2.74524	444.994
Riverine	Private Residential	Water Management	Dam	Authorized - (Fisheries Act - 35(2) and/or 32 - Authorization)	Ontario	london	43.0256	81.2655	wmgntB	wmgntB	390.649	1034.93
Riverine	Private Residential	Watercourse Crossings	Culverts	Authorized - (Fisheries Act - 35(2) and/or 32 - Authorization)	Ontario	hess	46.7375	81.5356	roadB	roadB	116.727	253.67
Riverine	Private Residential	Watercourse Crossings	Culverts	Authorized - (Fisheries Act - 35(2) and/or 32 - Authorization)	Ontario	south frontenac	44.449	76.4063	roadB	roadB	261.434	277.901
Riverine	Private Residential	Watercourse Crossings	Culverts	Authorized - (Fisheries Act - 35(2) and/or 32 - Authorization)	Ontario	widdifield	46.358	79.3671	roadB	roadB	343.208	2476.99
Riverine	Recreation	Dredging	Dredging - New	Authorized - (Fisheries Act - 35(2) and/or 32 - Authorization)	Ontario	wolfe island	43.85	77.444	dredgeB	dredgeB	5176.31	1492.07
Riverine	Recreation	Instream Works	Channel Modifications	Authorized - (Fisheries Act - 35(2) and/or 32 - Authorization)	Ontario	peterborough	44.4344	78.2948	chalignR	chalignR	533.243	5685.81
Riverine	Recreation	Instream Works	Channel Modifications	Authorized - (Fisheries Act - 35(2) and/or 32 - Authorization)	Ontario	tay	44.7551	79.7901	chalignR	chalignR	18220.8	139.194
Riverine	Recreation	Shoreline Works (Foreshore, Streambank and Riparian Work)	Infilling	Authorized - (Fisheries Act - 35(2) and/or 32 - Authorization)	Ontario	seymour	44.2765	77.66	generalR	generalR	241.705	58.0838
Riverine	Recreation	Structures in Water	Wharf	Authorized - (Fisheries Act - 35(2) and/or 32 - Authorization)	Ontario	gananoque	43.85	77.444	generalR	generalR	18.3405	1.86621
Riverine	Recreation	Water Management	Ponds - Offline and Connected	Authorized - (Fisheries Act - 35(2) and/or 32 - Authorization)	Ontario	peterborough	44.4344	78.2948	wmgntB	wmgntB	3997.25	281.314
Riverine	To be determined by Assessment staff	Water Management	Ponds - Offline and Connected	Authorized - (Fisheries Act - 35(2) and/or 32 - Authorization)	Ontario	halton hills	43.6269	79.9515	wmgntB	wmgntB	145.169	68.8317
Riverine	Transportation	Instream Works	Channel Modifications	Authorized - (Fisheries Act - 35(2) and/or 32 - Authorization)	Ontario	stoney creek	44.8224	80.0239	chalignR	chalignR	130.215	5744.69
Riverine	Transportation	Instream Works	Channel Modifications	Authorized - (Fisheries Act - 35(2) and/or 32 - Authorization)	Ontario	kincardine	44.2079	81.5522	chalignR	chalignR	952.453	9866.49
Riverine	Transportation	Instream Works	Channel Modifications	Authorized - (Fisheries Act - 35(2) and/or 32 - Authorization)	Ontario	belmont	44.5828	77.9111	chalignR	chalignR	1796.67	148.289
Riverine	Transportation	Instream Works	Channel Modifications	Authorized - (Fisheries Act - 35(2) and/or 32 - Authorization)	Ontario	toronto	43.6745	79.4812	chalignR	chalignR	5767.2	537.525
Riverine	Transportation	Instream Works	Drain and Irrigation Ditch Maintenance	Authorized - (Fisheries Act - 35(2) and/or 32 - Authorization)	Ontario	osgoode	45.2475	75.4458	dredgeB	dredgeB	55.3143	0.985529
Riverine	Transportation	Instream Works	Other	Authorized - (Fisheries Act - 35(2) and/or 32 - Authorization)	Ontario	cambridge	44.3571	77.7144	generalR	generalR	0.797946	2657.56
Riverine	Transportation	Instream Works	Other	Authorized - (Fisheries Act - 35(2) and/or 32 - Authorization)	Ontario	caledon	43.843	80.0011	generalR	generalR	64.8758	96.2014
Riverine	Transportation	Shoreline Works (Foreshore, Streambank and Riparian Work)	Infilling	Authorized - (Fisheries Act - 35(2) and/or 32 - Authorization)	Ontario	essa	44.2615	79.8235	generalR	generalR	44.1615	351.642
Riverine	Transportation	Shoreline Works (Foreshore, Streambank and Riparian Work)	Shoreline Stabilization Treatment	Authorized - (Fisheries Act - 35(2) and/or 32 - Authorization)	Ontario	elgin	43.6788	78.7319	shoreR	shoreR	16.635	35.1466
Riverine	Transportation	Water Management	Other	Authorized - (Fisheries Act - 35(2) and/or 32 - Authorization)	Ontario	wolford	44.8418	75.8471	wmgntB	wmgntB	218.839	9691.82
Riverine	Transportation	Watercourse Crossings	Bridges	Authorized - (Fisheries Act - 35(2) and/or 32 - Authorization)	Ontario	sarnia	42.974	82.3257	xingR	xingR	80.5422	594.807
Riverine	Transportation	Watercourse Crossings	Bridges	Authorized - (Fisheries Act - 35(2) and/or 32 - Authorization)	Ontario	sarnia	42.974	82.3257	xingR	xingR	95.5919	1676.08
Riverine	Transportation	Watercourse Crossings	Bridges	Authorized - (Fisheries Act - 35(2) and/or 32 - Authorization)	Ontario	huntsville	45.311	79.2773	xingR	xingR	108.78	428.93
Riverine	Transportation	Watercourse Crossings	Bridges	Authorized - (Fisheries Act - 35(2) and/or 32 - Authorization)	Ontario	caledon	43.8584	79.9299	xingR	xingR	274.588	183.611
Riverine	Transportation	Watercourse Crossings	Bridges	Authorized - (Fisheries Act - 35(2) and/or 32 - Authorization)	Ontario	sault ste. marie	46.5588	84.3469	xingR	xingR	1481.24	252.054
Riverine	Transportation	Watercourse Crossings	Bridges	Authorized - (Fisheries Act - 35(2) and/or 32 - Authorization)	Ontario	bowmanville	43.9114	78.6874	xingR	xingR	1886.61	311.35
Riverine	Transportation	Watercourse Crossings	Bridges	Authorized - (Fisheries Act - 35(2) and/or 32 - Authorization)	Ontario	brampton	43.6882	79.7608	xingR	xingR	3397.28	277.039
Riverine	Transportation	Watercourse Crossings	Bridges	Authorized - (Fisheries Act - 35(2) and/or 32 - Authorization)	Ontario	marshay	47.1945	81.4014	xingR	xingR	3638.14	22.6444
Riverine	Transportation	Watercourse Crossings	Bridges	Authorized - (Fisheries Act - 35(2) and/or 32 - Authorization)	Ontario	erin	43.754	80.1016	xingR	xingR	7123.66	45.7809
Riverine	Transportation	Watercourse Crossings	Causeway	Authorized - (Fisheries Act - 35(2) and/or 32 - Authorization)	Ontario	north glengarry	45.3728	74.6693	roadB	roadB	430.878	1211.51
Riverine	Transportation	Watercourse Crossings	Culverts	Authorized - (Fisheries Act - 35(2) and/or 32 - Authorization)	Ontario	york	43.609	79.5559	roadB	roadB	135.937	847.14
Riverine	Transportation	Watercourse Crossings	Culverts	Authorized - (Fisheries Act - 35(2) and/or 32 - Authorization)	Ontario	oshawa	43.9005	78.8573	roadB	roadB	137.458	1772.98
Riverine	Transportation	Watercourse Crossings	Culverts	Authorized - (Fisheries Act - 35(2) and/or 32 - Authorization)	Ontario	palermo	43.4353	79.7763	roadB	roadB	222.123	713.533
Riverine	Transportation	Watercourse Crossings	Culverts	Authorized - (Fisheries Act - 35(2) and/or 32 - Authorization)	Ontario	dalton	44.769	79.0936	roadB	roadB	227.274	704.444
Riverine	Transportation	Watercourse Crossings	Culverts	Authorized - (Fisheries Act - 35(2) and/or 32 - Authorization)	Ontario	mckim	46.479	80.9935	roadB	roadB	310.497	577.039
Riverine	Transportation	Watercourse Crossings	Culverts	Authorized - (Fisheries Act - 35(2) and/or 32 - Authorization)	Ontario	toronto	43.6745	79.4812	roadB	roadB	331.07	2752.62
Riverine	Transportation	Watercourse Crossings	Culverts	Authorized - (Fisheries Act - 35(2) and/or 32 - Authorization)	Ontario	london	43.0256	81.2655	roadB	roadB	336.921	103.068
Riverine	Transportation	Watercourse Crossings	Culverts	Authorized - (Fisheries Act - 35(2) and/or 32 - Authorization)	Ontario	millarton	44.1581	81.5694	roadB	roadB	348.314	426.639
Riverine	Transportation	Watercourse Crossings	Culverts	Authorized - (Fisheries Act - 35(2) and/or 32 - Authorization)	Ontario	peterborough	44.4344	78.2948	roadB	roadB	382.843	1723.12
Riverine	Transportation	Watercourse Crossings	Culverts	Authorized - (Fisheries Act - 35(2) and/or 32 - Authorization)	Ontario	north glengarry	45.3728	74.6693	roadB	roadB	390.859	2572.19
Riverine	Transportation	Watercourse Crossings	Culverts	Authorized - (Fisheries Act - 35(2) and/or 32 - Authorization)	Ontario	vaughan	43.5759	79.5417	roadB	roadB	456.272	2013.79
Riverine	Transportation	Watercourse Crossings	Culverts	Authorized - (Fisheries Act - 35(2) and/or 32 - Authorization)	Ontario	georgetown	43.6469	79.9101	roadB	roadB	480.581	559.354
Riverine	Transportation	Watercourse Crossings	Culverts	Authorized - (Fisheries Act - 35(2) and/or 32 - Authorization)	Ontario	brampton	43.6882	79.7608	roadB	roadB	523.89	1488.35
Riverine	Transportation	Watercourse Crossings	Culverts	Authorized - (Fisheries Act - 35(2) and/or 32 - Authorization)	Ontario	oshawa	43.9005	78.8573	roadB	roadB	529.472	859.349
Riverine	Transportation	Watercourse Crossings	Culverts	Authorized - (Fisheries Act - 35(2) and/or 32 - Authorization)	Ontario	burlingtonhamilton	43.3701	79.814	roadB	roadB	612.078	570.505
Riverine	Transportation	Watercourse Crossings	Culverts	Authorized - (Fisheries Act - 35(2) and/or 32 - Authorization)	Ontario	springwater	42.747	81.0287	roadB	roadB	1197.05	206.737
Riverine	Transportation	Watercourse Crossings	Culverts	Authorized - (Fisheries Act - 35(2) and/or 32 - Authorization)	Ontario	ashfield-colborne-wawanosh	43.8788	81.7234	roadB	roadB	1338.05	2463.94
Riverine	Transportation	Watercourse Crossings	Culverts	Authorized - (Fisheries Act - 35(2) and/or 32 - Authorization)	Ontario	mapleton	43.6606	80.7623	roadB	roadB	1421.27	293.425
Riverine	Transportation	Watercourse Crossings	Culverts	Authorized - (Fisheries Act - 35(2) and/or 32 - Authorization)	Ontario	broder	46.4114	81.0064	roadB	roadB	1522.22	125.293
Riverine	Transportation	Watercourse Crossings	Culverts	Authorized - (Fisheries Act - 35(2) and/or 32 - Authorization)	Ontario	milton	43.5056	79.9178	roadB	roadB	1596.68	290.903
Riverine	Transportation	Watercourse Crossings	Culverts	Authorized - (Fisheries Act - 35(2) and/or 32 - Authorization)	Ontario	the blue mountains	44.4805	80.3672	roadB	roadB	1938.82	628.005
Riverine	Transportation	Watercourse Crossings	Culverts	Authorized - (Fisheries Act - 35(2) and/or 32 - Authorization)	Ontario	moncrieff	46.7567	81.6281	roadB	roadB	2304.65	611.749
Riverine	Transportation	Watercourse Crossings	Culverts	Authorized - (Fisheries Act - 35(2) and/or 32 - Authorization)	Ontario	scarborough	43.7478	79.2045	roadB	roadB	3304.86	701.755
Riverine	Transportation	Watercourse Crossings	Culverts	Authorized - (Fisheries Act - 35(2) and/or 32 - Authorization)	Ontario	shuniah	48.5883	88.7811	roadB	roadB	3805.28	592.836
Riverine	Transportation	Watercourse Crossings	Culverts	Authorized - (Fisheries Act - 35(2) and/or 32 - Authorization)	Ontario	shuniah	48.5883	88.7811	roadB	roadB	4610.43	705.003
Riverine	Transportation	Watercourse Crossings	Culverts	Authorized - (Fisheries Act - 35(2) and/or 32 - Authorization)	Ontario	vaughan	43.5759	79.5417	roadB	roadB	9455.41	2541.91
Riverine	Transportation	Watercourse Crossings	Culverts	Authorized - (Fisheries Act - 35(2) and/or 32 - Authorization)	Ontario	putnam	42.9898	80.9539	roadB	roadB	11722.5	168.595
Riverine	Transportation	Watercourse Crossings	Culverts	Authorized - (Fisheries Act - 35(2) and/or 32 - Authorization)	Ontario	brampton	43.6882	79.7608	roadB	roadB	15976.3	344.811
Riverine	Transportation	Watercourse Crossings	Other	Authorized - (Fisheries Act - 35(2) and/or 32 - Authorization)	Ontario	georgina	44.2837	79.2974	roadB	roadB	359.669	1030.97
Riverine	Transportation	Watercourse Crossings	Other	Authorized - (Fisheries Act - 35(2) and/or 32 - Authorization)	Ontario	eganville - douglas	48.1994	81.1301	roadB	roadB	1862.47	302.707
Riverine	Urban & Rural Development	Instream Works	Channel Modifications	Authorized - (Fisheries Act - 35(2) and/or 32 - Authorization)	Ontario	oakville	43.4565	79.7138	chalignR	chalignR	113.24	1155.85
Riverine	Urban & Rural Development	Instream Works	Channel Modifications	Authorized - (Fisheries Act - 35(2) and/or 32 - Authorization)	Ontario	burlington	43.3701	79.814	chalignR	chalignR	196.509	266799
Riverine	Urban & Rural Development	Instream Works	Channel Modifications	Authorized - (Fisheries Act - 35(2) and/or 32 - Authorization)	Ontario	beamsville	43.1658	79.4763	chalignR	chalignR	200.869	574.243
Riverine	Urban & Rural Development	Instream Works	Channel Modifications	Authorized - (Fisheries Act - 35(2) and/or 32 - Authorization)	Ontario	claireville	43.7499	79.6367	chalignR	chalignR	452.681	5863.98
Riverine	Urban & Rural Development	Instream Works	Channel Modifications	Authorized - (Fisheries Act - 35(2) and/or 32 - Authorization)	Ontario	whitby	43.8654	78.915	chalignR	chalignR	648.351	722.848
Riverine	Urban & Rural Development	Instream Works	Channel Modifications	Authorized - (Fisheries Act - 35(2) and/or 32 - Authorization)	Ontario	cambridge	44.3571	77.7144	chalignR	chalignR	653.768	206.586
Riverine	Urban & Rural Development	Instream Works	Channel Modifications	Authorized - (Fisheries Act - 35(2) and/or 32 - Authorization)	Ontario	london	43.0256	81.2655	chalignR	chalignR	838.375	267.813
Riverine	Urban & Rural Development	Instream Works	Channel Modifications	Authorized - (Fisheries Act - 35(2) and/or 32 - Authorization)	Ontario	brampton	43.6882	79.7608	chalignR	chalignR	1035.34	350.966
Riverine	Urban & Rural Development	Instream Works	Channel Modifications	Authorized - (Fisheries Act - 35(2) and/or 32 - Authorization)	Ontario	ottawa	45.3558	75.6133	chalignR	chalignR	1051.68	1030.13
Riverine	Urban & Rural Development	Instream Works	Channel Modifications	Authorized - (Fisheries Act - 35(2) and/or 32 - Authorization)	Ontario	oakville	43.4565	79.7138	chalignR	chalignR	1159.57	520.206
Riverine	Urban & Rural Development	Instream Works	Channel Modifications	Authorized - (Fisheries Act - 35(2) and/or 32 - Authorization)	Ontario	ottawa	45.3558	75.6133	chalignR	chalignR	1271.79	4636.61
Riverine	Urban & Rural Development	Instream Works	Channel Modifications	Authorized - (Fisheries Act - 35(2) and/or 32 - Authorization)	Ontario	the blue mountains	44.4805	80.3672	chalignR	chalignR	1331.87	1064.88
Riverine	Urban & Rural Development	Instream Works	Channel Modifications	Authorized - (Fisheries Act - 35(2) and/or 32 - Authorization)	Ontario	lasalle	42.2253	83.048	chalignR	chalignR	2689.5	1027.38
Riverine	Urban & Rural Development	Instream Works	Channel Modifications	Authorized - (Fisheries Act - 35(2) and/or 32 - Authorization)	Ontario	hamilton	43.5695	79.2556	chalignR	chalignR	2831.9	27.9016
Riverine	Urban & Rural Development	Instream Works	Channel Modifications	Authorized - (Fisheries Act - 35(2) and/or 32 - Authorization)	Ontario	markham	43.8834	79.2843	chalignR	chalignR	3487.01	5246.19
Riverine	Urban & Rural Development	Instream Works	Channel Modifications	Authorized - (Fisheries Act - 35(2) and/or 32 - Authorization)	Ontario	binbrook	43.1233	79.7944	chalignR	chalignR	3524.62	244.925
Riverine	Urban & Rural Development	Instream Works	Channel Modifications	Authorized - (Fisheries Act - 35(2) and/or 32 - Authorization)	Ontario	north dorchester	42.9545	81.0091	chalignR	chalignR	4379.37	8912.97
Riverine	Urban & Rural Development	Instream Works	Channel Modifications	Authorized - (Fisheries Act - 35(2) and/or 32 - Authorization)	Ontario	brampton	43.6882	79.7608	chalignR	chalignR	6040.61	16690.7
Riverine	Urban & Rural Development	Instream Works	Channel Modifications	Authorized - (Fisheries Act - 35(2) and/or 32 - Authorization)	Ontario	brampton	43.6882	79.7608	chalignR	chalignR	43598.3	146.448
Riverine	Urban & Rural Development	Instream Works	Drain and Irrigation Ditch Maintenance	Authorized - (Fisheries Act - 35(2) and/or 32 - Authorization)	Ontario	amaranth	43.9896	80.3035	dredgeB	dredgeB	63.6426	17702.5
Riverine	Urban & Rural Development	Instream Works	Other	Authorized - (Fisheries Act - 35(2) and/or 32 - Authorization)	Ontario	vaughan	43.5759	79.5417	generalR	generalR	31.1297	26.9658
Riverine	Urban & Rural Development	Instream Works	Other	Authorized - (Fisheries Act - 35(2) and/or 32 - Authorization)	Ontario	dundas	43.2729	79.9422	generalR	generalR	140.959	7.66993
Riverine	Urban & Rural Development	Instream Works	Other	Authorized - (Fisheries Act - 35(2) and/or 32 - Authorization)	Ontario	brampton	43.6882	79.7608	generalR	generalR	432.641	231.887
Riverine	Urban & Rural Development	Other	Other	Authorized - (Fisheries Act - 35(2) and/or 32 - Authorization)	Ontario	innisfil	44.2903	79.6192	hdb	hdb	279.106	106234
Riverine	Urban & Rural Development	Shoreline Works (Foreshore, Streambank and Riparian Work)	Infilling	Authorized - (Fisheries Act - 35(2) and/or 32 - Authorization)	Ontario	hamilton	43.5695	79.2556	generalR	generalR	25.6018	6209.39
Riverine	Urban & Rural Development	Shoreline Works (Foreshore, Streambank and Riparian Work)	Shoreline Stabilization Treatment	Authorized - (Fisheries Act - 35(2) and/or 32 - Authorization)	Ontario	darlington	43.934	78.7705	shoreR	shoreR	12.0994	209.322
Riverine	Urban & Rural Development	Shoreline Works (Foreshore, Streambank and Riparian Work)	Shoreline Stabilization Treatment	Authorized - (Fisheries Act - 35(2) and/or 32 - Authorization)	Ontario	owen sound	44.6189	80.9074	shoreR	shoreR	173.275	1.29213
Riverine	Urban & Rural Development	Shoreline Works (Foreshore, Streambank and Riparian Work)	Shoreline Stabilization Treatment	Authorized - (Fisheries Act - 35(2) and/or 32 - Authorization)	Ontario	whitby	43.9347	78.9355	shoreR	shoreR	273.903	4.01524
Riverine	Urban & Rural Development	Shoreline Works (Foreshore, Streambank and Riparian Work)	Shoreline Stabilization Treatment	Authorized - (Fisheries Act - 35(2) and/or 32 - Authorization)	Ontario	summerville	43.6208	79.5741	shoreR	shoreR	708.829	1726.47
Riverine	Urban & Rural Development	Water Management	Diversion	Authorized - (Fisheries Act - 35(2) and/or 32 - Authorization)	Ontario	glanbrook former	43.1053	79.8512	chalignR	chalignR	1501.2	686.287
Riverine	Urban & Rural Development	Water Management	Diversion	Authorized - (Fisheries Act - 35(2) and/or 32 - Authorization)	Ontario	peterborough	44.4344	78.2948	chalignR	chalignR	2547.01	266.862
Riverine	Urban & Rural Development	Water Management	Stormwater Management	Authorized - (Fisheries Act - 35(2) and/or 32 - Authorization)	Ontario	seaforth	43.5545	81.3943	wmgntB	wmgntB	607.91	939.999
Riverine	Urban & Rural Development	Water Management	Stormwater Management	Authorized - (Fisheries Act - 35(2) and/or 32 - Authorization)	Ontario	london	43.0256	81.2655	wmgntB	wmgntB	3552.89	651.553
Riverine	Urban & Rural Development	Water Management	Stormwater Management	Authorized - (Fisheries Act - 35(2) and/or 32 - Authorization)	Ontario	ottawa	45.3558	75.6133	wmgntB	wmgntB	4435.28	1201.17
Riverine	Urban & Rural Development	Watercourse Crossings	Bridges	Authorized - (Fisheries Act - 35(2) and/or 32 - Authorization)	Ontario	bancroft	45.062	77.8133	xingR	xingR	25.4273	49.5533
Riverine	Urban & Rural Development	Watercourse Crossings	Culverts	Authorized - (Fisheries Act - 35(2) and/or 32 - Authorization)	Ontario	barrie	44.6302	78.3988	roadB	roadB	442.283	1681.1
Riverine	Urban & Rural Development	Watercourse Crossings	Culverts	Authorized - (Fisheries Act - 35(2) and/or 32 - Authorization)	Ontario	johnson	46.3567	83.9057	roadB	roadB	463.017	190.324
Riverine	Urban & Rural Development	Watercourse Crossings	Culverts	Authorized - (Fisheries Act - 35(2) and/or 32 - Authorization)	Ontario	burlington	43.3701	79.814	roadB	roadB	693.602	479.238
Riverine	Urban & Rural Development	Watercourse Crossings	Culverts	Authorized - (Fisheries Act - 35(2) and/or 32 - Authorization)	Ontario	arnprior	45.4348	76.3581	roadB	roadB	752.355	2867.78
Riverine	Urban & Rural Development	Watercourse Crossings	Culverts	Authorized - (Fisheries Act - 35(2) and/or 32 - Authorization)	Ontario	wilmot	43.4035	80.6645	roadB	roadB	780.334	368.395
Riverine	Urban & Rural Development	Watercourse Crossings	Culverts	Authorized - (Fisheries Act - 35(2) and/or 32 - Authorization)	Ontario	cambridge	45.2999	75.1452	roadB	roadB	875.98	319.557
Riverine	Urban & Rural Development	Watercourse Crossings	Culverts	Authorized - (Fisheries Act - 35(2) and/or 32 - Authorization)	Ontario	saugeen shores	44.4056	81.3745	roadB	roadB	1351.07	1781.57
Riverine	Urban & Rural Development	Watercourse Crossings	Culverts	Authorized - (Fisheries Act - 35(2) and/or 32 - Authorization)	Ontario	ottawa	45.3558	75.6133	roadB	roadB	1401.4	529.037
Riverine	Urban & Rural Development	Watercourse Crossings	Culverts	Authorized - (Fisheries Act - 35(2) and/or 32 - Authorization)	Ontario	whitestone	45.682	79.9834	roadB	roadB	1943.69	357.837
Riverine	Urban & Rural Development	Watercourse Crossings	Culverts	Authorized - (Fisheries Act - 35(2) and/or 32 - Authorization)	Ontario	wasaga beach	44.4914	80.0436	roadB	roadB	4261.22	2223.27
Riverine	Urban & Rural Development	Watercourse Crossings	Open Cut Crossing	Authorized - (Fisheries Act - 35(2) and/or 32 - Authorization)	Ontario	markham	43.8834	79.2843	xingR	xingR	2.39925	187.459
Riverine	Agriculture	Instream Works	Drain and Irrigation Ditch Maintenance	Letter of Advice to Proponent (No HADD) F/A 35(1)	Ontario	loudon	46.2414	80.2253	small	small	25.5317	51.5537
Riverine	Agriculture	Instream Works	Drain and Irrigation Ditch Maintenance	Letter of Advice to Proponent (No HADD) F/A 35(1)	Ontario	rayside	46.5547	81.1183	small	small	52.206	75.7601
Riverine	Agriculture	Instream Works	Drain and Irrigation Ditch Maintenance	Letter of Advice to Proponent (No HADD) F/A 35(1)	Ontario	mount brydges	42.9085	81.4951	small	small	74.3778	37.0618
Riverine	Agriculture	Shoreline Works (Foreshore, Streambank and Riparian Work)	Shoreline Stabilization Treatment	Letter of Advice to Proponent (No HADD) F/A 35(1)	Ontario	tehkummah	45.5983	82.0724	shoreR	small	80.5723	30.1334
Riverine	Agriculture	Shoreline Works (Foreshore, Streambank and Riparian Work)	Shoreline Stabilization Treatment	Letter of Advice to Proponent (No HADD) F/A 35(1)	Ontario	ottawa	45.3558	75.6133	shoreR	small	352.476	54.7243
Riverine	Agriculture	Shoreline Works (Foreshore, Streambank and Riparian Work)	Shoreline Stabilization Treatment	Letter of Advice to Proponent (No HADD) F/A 35(1)	Ontario	enniskillen	42.8438	82.1257	shoreR	small	1572.41	80.4262
Riverine	Agriculture	Watercourse Crossings	Culverts	Letter of Advice to Proponent (No HADD) F/A 35(1)	Ontario	chatham-kent	42.434	82.1288	roadB	small	640.147	32.6258
Riverine	Agriculture	Watercourse Crossings	Culverts	Letter of Advice to Proponent (No HADD) F/A 35(1)	Ontario	ottawa	45.3558	75.6133	roadB	small	1755.34	45.2052
Riverine	Agriculture	Watercourse Crossings	Culverts	Letter of Advice to Proponent (No HADD) F/A 35(1)	Ontario	bagnall	42.3469	82.3609	roadB	small	7056.73	75.1881
Riverine	Conservation/Restoration	Dredging	Dredging - New	Letter of Advice to Proponent (No HADD) F/A 35(1)	Ontario	toronto	43.6745	79.4812	dredgeB	small	120.74	50.4822
Riverine	Conservation/Restoration	Habitat Improvement	Habitat Enhancement	Letter of Advice to Proponent (No HADD) F/A 35(1)	Ontario	pickering	43.9149	79.1129	none	small	1	49.3657
Riverine	Conservation/Restoration	Habitat Improvement	Habitat Enhancement	Letter of Advice to Proponent (No HADD) F/A 35(1)	Ontario	pickering	43.9149	79.1129	none	small	1	67.1338
Riverine	Conservation/Restoration	Instream Works	Channel Modifications	Letter of Advice to Proponent (No HADD) F/A 35(1)	Ontario	toronto	43.6745	79.4812	chalignR	small	412.504	54.8543
Riverine	Conservation/Restoration	Instream Works	Channel Modifications	Letter of Advice to Proponent (No HADD) F/A 35(1)	Ontario	sharon	43.4979	80.3949	chalignR	small	952.799	87.0863
Riverine	Conservation/Restoration	Instream Works	Channel Modifications	Letter of Advice to Proponent (No HADD) F/A 35(1)	Ontario	essex	42.1475	82.8333	chalignR	small	1228.43	65.5064
Riverine	Conservation/Restoration	Instream Works	Channel Modifications	Letter of Advice to Proponent (No HADD) F/A 35(1)	Ontario	gould	46.4959	83.3932	chalignR	small	1635.65	35.1508
Riverine	Conservation/Restoration	Instream Works	Channel Modifications	Letter of Advice to Proponent (No HADD) F/A 35(1)	Ontario	orangeville	43.9153	80.1085	chalignR	small	1801.2	34.2554
Riverine	Conservation/Restoration	Instream Works	Channel Modifications	Letter of Advice to Proponent (No HADD) F/A 35(1)	Ontario	aurora	48.8235	80.7947	chalignR	small	2251.24	33.644
Riverine	Conservation/Restoration	Instream Works	Channel Modifications	Letter of Advice to Proponent (No HADD) F/A 35(1)	Ontario	aurora	48.8235	80.7947	chalignR	small	4033.48	57.9731
Riverine	Conservation/Restoration	Instream Works	Other	Letter of Advice to Proponent (No HADD) F/A 35(1)	Ontario	elgin	42.3266	81.1765	generalR	small	175.126	42.0587
Riverine	Conservation/Restoration	Instream Works	Other	Letter of Advice to Proponent (No HADD) F/A 35(1)	Ontario	york	43.609	79.5559	generalR	small	1081.32	99.2982
Riverine	Conservation/Restoration	Other	Other	Letter of Advice to Proponent (No HADD) F/A 35(1)	Ontario	thunder bay	46.9717	86.5546	none	small	1	27.2672
Riverine	Conservation/Restoration	Other	Other	Letter of Advice to Proponent (No HADD) F/A 35(1)	Ontario	oliver paipoonge	48.4321	89.5683	none	small	1	51.1406
Riverine	Conservation/Restoration	Shoreline Works (Foreshore, Streambank and Riparian Work)	Shoreline Stabilization Treatment	Letter of Advice to Proponent (No HADD) F/A 35(1)	Ontario	pelham	43.0969	79.2909	shoreR	small	5.17464	51.165
Riverine	Conservation/Restoration	Shoreline Works (Foreshore, Streambank and Riparian Work)	Shoreline Stabilization Treatment	Letter of Advice to Proponent (No HADD) F/A 35(1)	Ontario	toronto	43.6745	79.4812	shoreR	small	20.1127	65.5154
Riverine	Conservation/Restoration	Shoreline Works (Foreshore, Streambank and Riparian Work)	Shoreline Stabilization Treatment	Letter of Advice to Proponent (No HADD) F/A 35(1)	Ontario	aylmer	44.8116	80.8673	shoreR	small	34.7165	107.47
Riverine	Conservation/Restoration	Shoreline Works (Foreshore, Streambank and Riparian Work)	Shoreline Stabilization Treatment	Letter of Advice to Proponent (No HADD) F/A 35(1)	Ontario	pelham	43.0969	79.2909	shoreR	small	50.8889	55.102
Riverine	Conservation/Restoration	Shoreline Works (Foreshore, Streambank and Riparian Work)	Shoreline Stabilization Treatment	Letter of Advice to Proponent (No HADD) F/A 35(1)	Ontario	pickering	43.9149	79.1129	shoreR	small	88.1649	46.5584
Riverine	Conservation/Restoration	Shoreline Works (Foreshore, Streambank and Riparian Work)	Shoreline Stabilization Treatment	Letter of Advice to Proponent (No HADD) F/A 35(1)	Ontario	toronto	43.6745	79.4812	shoreR	small	177.993	65.798
Riverine	Conservation/Restoration	Shoreline Works (Foreshore, Streambank and Riparian Work)	Shoreline Stabilization Treatment	Letter of Advice to Proponent (No HADD) F/A 35(1)	Ontario	toronto	43.6745	79.4812	shoreR	small	370.74	57.4035
Riverine	Conservation/Restoration	Shoreline Works (Foreshore, Streambank and Riparian Work)	Shoreline Stabilization Treatment	Letter of Advice to Proponent (No HADD) F/A 35(1)	Ontario	bracebridge	45.0264	79.19	shoreR	small	378.256	136.078
Riverine	Conservation/Restoration	Shoreline Works (Foreshore, Streambank and Riparian Work)	Shoreline Stabilization Treatment	Letter of Advice to Proponent (No HADD) F/A 35(1)	Ontario	toronto	43.6745	79.4812	shoreR	small	435.445	44.3068
Riverine	Conservation/Restoration	Shoreline Works (Foreshore, Streambank and Riparian Work)	Shoreline Stabilization Treatment	Letter of Advice to Proponent (No HADD) F/A 35(1)	Ontario	tiny	44.7548	79.9931	shoreR	small	841.871	57.4352
Riverine	Conservation/Restoration	Shoreline Works (Foreshore, Streambank and Riparian Work)	Shoreline Stabilization Treatment	Letter of Advice to Proponent (No HADD) F/A 35(1)	Ontario	toronto	43.6745	79.4812	shoreR	small	1132.83	38.4577
Riverine	Conservation/Restoration	Structures in Water	Fish Weir	Letter of Advice to Proponent (No HADD) F/A 35(1)	Ontario	north walsingham	42.738	80.5221	generalR	small	24.2858	114.982
Riverine	Conservation/Restoration	Structures in Water	Fish Weir	Letter of Advice to Proponent (No HADD) F/A 35(1)	Ontario	oro-medonte	44.4871	79.5027	generalR	small	41.2338	51.6157
Riverine	Conservation/Restoration	Structures in Water	Fish Weir	Letter of Advice to Proponent (No HADD) F/A 35(1)	Ontario	thunder bay	46.9717	86.5546	generalR	small	1350.27	55.5824
Riverine	Conservation/Restoration	Structures in Water	Other	Letter of Advice to Proponent (No HADD) F/A 35(1)	Ontario	oxford	43.7261	79.0898	generalR	small	39.6562	40.2414
Riverine	Forestry	Instream Works	Debris Removal	Letter of Advice to Proponent (No HADD) F/A 35(1)	Ontario	martin	48.7179	84.1024	small	small	31.4898	48.1376
Riverine	Forestry	Shoreline Works (Foreshore, Streambank and Riparian Work)	Other	Letter of Advice to Proponent (No HADD) F/A 35(1)	Ontario	mount joy	48.5255	81.3566	shoreR	small	76.8211	101.22
Riverine	Forestry	Watercourse Crossings	Bridges	Letter of Advice to Proponent (No HADD) F/A 35(1)	Ontario	fenwick	46.739	84.4341	xingR	small	15.4905	45.782
Riverine	Forestry	Watercourse Crossings	Bridges	Letter of Advice to Proponent (No HADD) F/A 35(1)	Ontario	foy and bowell	46.752	81.2531	xingR	small	52.5791	60.2598
Riverine	Forestry	Watercourse Crossings	Bridges	Letter of Advice to Proponent (No HADD) F/A 35(1)	Ontario	nicolet	47.1048	84.5419	xingR	small	59.3992	49.4672
Riverine	Forestry	Watercourse Crossings	Bridges	Letter of Advice to Proponent (No HADD) F/A 35(1)	Ontario	bullock	47.5352	84.5277	xingR	small	102.955	86.4414
Riverine	Forestry	Watercourse Crossings	Bridges	Letter of Advice to Proponent (No HADD) F/A 35(1)	Ontario	sanford	49.8165	93.092	xingR	small	108.188	59.4391
Riverine	Forestry	Watercourse Crossings	Bridges	Letter of Advice to Proponent (No HADD) F/A 35(1)	Ontario	blount	49.2665	81.0017	xingR	small	691.219	43.5096
Riverine	Forestry	Watercourse Crossings	Bridges	Letter of Advice to Proponent (No HADD) F/A 35(1)	Ontario	lyon	48.8944	88.3423	xingR	small	957.183	75.1057
Riverine	Forestry	Watercourse Crossings	Culverts	Letter of Advice to Proponent (No HADD) F/A 35(1)	Ontario	labonte	47.3524	84.5316	roadB	small	102.664	62.8981
Riverine	Forestry	Watercourse Crossings	Culverts	Letter of Advice to Proponent (No HADD) F/A 35(1)	Ontario	mcparland	47.3735	84.0263	roadB	small	123.738	48.2818
Riverine	Forestry	Watercourse Crossings	Culverts	Letter of Advice to Proponent (No HADD) F/A 35(1)	Ontario	vibert	47.2723	84.1532	roadB	small	145.782	31.3616
Riverine	Forestry	Watercourse Crossings	Culverts	Letter of Advice to Proponent (No HADD) F/A 35(1)	Ontario	aweres	46.6128	84.3221	roadB	small	196.454	98.7065
Riverine	Forestry	Watercourse Crossings	Culverts	Letter of Advice to Proponent (No HADD) F/A 35(1)	Ontario	isaac	48.0471	84.3121	roadB	small	268.08	61.134
Riverine	Forestry	Watercourse Crossings	Culverts	Letter of Advice to Proponent (No HADD) F/A 35(1)	Ontario	isaac	48.0471	84.3121	roadB	small	283.478	40.1883
Riverine	Forestry	Watercourse Crossings	Culverts	Letter of Advice to Proponent (No HADD) F/A 35(1)	Ontario	running	47.2523	84.0518	roadB	small	285.811	45.9997
Riverine	Forestry	Watercourse Crossings	Culverts	Letter of Advice to Proponent (No HADD) F/A 35(1)	Ontario	martin	48.7179	84.1024	roadB	small	300.31	33.8521
Riverine	Forestry	Watercourse Crossings	Culverts	Letter of Advice to Proponent (No HADD) F/A 35(1)	Ontario	goodwillie	47.4377	84.7065	roadB	small	301.868	88.07
Riverine	Forestry	Watercourse Crossings	Culverts	Letter of Advice to Proponent (No HADD) F/A 35(1)	Ontario	running	47.2523	84.0518	roadB	small	347.099	114.772
Riverine	Forestry	Watercourse Crossings	Culverts	Letter of Advice to Proponent (No HADD) F/A 35(1)	Ontario	goodwillie	47.4377	84.7065	roadB	small	370.388	37.3736
Riverine	Forestry	Watercourse Crossings	Culverts	Letter of Advice to Proponent (No HADD) F/A 35(1)	Ontario	harvey	44.5676	78.3709	roadB	small	380.604	35.3168
Riverine	Forestry	Watercourse Crossings	Culverts	Letter of Advice to Proponent (No HADD) F/A 35(1)	Ontario	goodwillie	47.4377	84.7065	roadB	small	393.461	89.7314
Riverine	Forestry	Watercourse Crossings	Culverts	Letter of Advice to Proponent (No HADD) F/A 35(1)	Ontario	nipigon	49.0039	88.2964	roadB	small	403.773	57.5282
Riverine	Forestry	Watercourse Crossings	Culverts	Letter of Advice to Proponent (No HADD) F/A 35(1)	Ontario	nipigon	49.0039	88.2964	roadB	small	406.69	70.8173
Riverine	Forestry	Watercourse Crossings	Culverts	Letter of Advice to Proponent (No HADD) F/A 35(1)	Ontario	michano	47.9557	84.3316	roadB	small	424.179	62.1765
Riverine	Forestry	Watercourse Crossings	Culverts	Letter of Advice to Proponent (No HADD) F/A 35(1)	Ontario	olsen	47.0971	84.3039	roadB	small	446.851	58.6902
Riverine	Forestry	Watercourse Crossings	Culverts	Letter of Advice to Proponent (No HADD) F/A 35(1)	Ontario	goodwillie	47.4377	84.7065	roadB	small	462.181	158.329
Riverine	Forestry	Watercourse Crossings	Culverts	Letter of Advice to Proponent (No HADD) F/A 35(1)	Ontario	isaac	48.0471	84.3121	roadB	small	466.616	52.3748
Riverine	Forestry	Watercourse Crossings	Culverts	Letter of Advice to Proponent (No HADD) F/A 35(1)	Ontario	goodwillie	47.4377	84.7065	roadB	small	483.017	49.5904
Riverine	Forestry	Watercourse Crossings	Culverts	Letter of Advice to Proponent (No HADD) F/A 35(1)	Ontario	isaac	48.0471	84.3121	roadB	small	619.219	104.728
Riverine	Forestry	Watercourse Crossings	Culverts	Letter of Advice to Proponent (No HADD) F/A 35(1)	Ontario	mcparland	47.3735	84.0263	roadB	small	644.55	54.8649
Riverine	Forestry	Watercourse Crossings	Culverts	Letter of Advice to Proponent (No HADD) F/A 35(1)	Ontario	isaac	48.0471	84.3121	roadB	small	649.73	52.9524
Riverine	Forestry	Watercourse Crossings	Culverts	Letter of Advice to Proponent (No HADD) F/A 35(1)	Ontario	michano	47.9557	84.3316	roadB	small	678.206	45.79
Riverine	Forestry	Watercourse Crossings	Culverts	Letter of Advice to Proponent (No HADD) F/A 35(1)	Ontario	martin	48.7179	84.1024	roadB	small	739.741	58.9924
Riverine	Forestry	Watercourse Crossings	Culverts	Letter of Advice to Proponent (No HADD) F/A 35(1)	Ontario	mcparland	47.3735	84.0263	roadB	small	830.886	97.0373
Riverine	Forestry	Watercourse Crossings	Culverts	Letter of Advice to Proponent (No HADD) F/A 35(1)	Ontario	mcparland	47.3735	84.0263	roadB	small	861.264	76.5981
Riverine	Forestry	Watercourse Crossings	Culverts	Letter of Advice to Proponent (No HADD) F/A 35(1)	Ontario	labonte	47.3524	84.5316	roadB	small	1008.98	55.3741
Riverine	Forestry	Watercourse Crossings	Culverts	Letter of Advice to Proponent (No HADD) F/A 35(1)	Ontario	nipigon	49.0039	88.2964	roadB	small	1009.31	76.6053
Riverine	Forestry	Watercourse Crossings	Culverts	Letter of Advice to Proponent (No HADD) F/A 35(1)	Ontario	running	47.2523	84.0518	roadB	small	1065.39	57.5855
Riverine	Forestry	Watercourse Crossings	Culverts	Letter of Advice to Proponent (No HADD) F/A 35(1)	Ontario	running	47.2523	84.0518	roadB	small	1109.38	52.4616
Riverine	Forestry	Watercourse Crossings	Culverts	Letter of Advice to Proponent (No HADD) F/A 35(1)	Ontario	labonte	47.3524	84.5316	roadB	small	1161.19	60.7924
Riverine	Forestry	Watercourse Crossings	Culverts	Letter of Advice to Proponent (No HADD) F/A 35(1)	Ontario	davin	48.6867	82.8187	roadB	small	1233.08	42.777
Riverine	Forestry	Watercourse Crossings	Culverts	Letter of Advice to Proponent (No HADD) F/A 35(1)	Ontario	mcparland	47.3735	84.0263	roadB	small	1245.48	52.0115
Riverine	Forestry	Watercourse Crossings	Culverts	Letter of Advice to Proponent (No HADD) F/A 35(1)	Ontario	goodwillie	47.4377	84.7065	roadB	small	1290.86	31.6423
Riverine	Forestry	Watercourse Crossings	Culverts	Letter of Advice to Proponent (No HADD) F/A 35(1)	Ontario	goodwillie	47.4377	84.7065	roadB	small	1449.86	41.7489
Riverine	Forestry	Watercourse Crossings	Culverts	Letter of Advice to Proponent (No HADD) F/A 35(1)	Ontario	laird	46.4011	84.0567	roadB	small	1463.89	64.1647
Riverine	Forestry	Watercourse Crossings	Culverts	Letter of Advice to Proponent (No HADD) F/A 35(1)	Ontario	isaac	48.0471	84.3121	roadB	small	1531.77	42.8236
Riverine	Forestry	Watercourse Crossings	Culverts	Letter of Advice to Proponent (No HADD) F/A 35(1)	Ontario	nipigon	49.0039	88.2964	roadB	small	1573.74	66.7462
Riverine	Forestry	Watercourse Crossings	Culverts	Letter of Advice to Proponent (No HADD) F/A 35(1)	Ontario	michano	47.9557	84.3316	roadB	small	1611.1	76.3246
Riverine	Forestry	Watercourse Crossings	Culverts	Letter of Advice to Proponent (No HADD) F/A 35(1)	Ontario	isaac	48.0471	84.3121	roadB	small	1883	77.5534
Riverine	Forestry	Watercourse Crossings	Culverts	Letter of Advice to Proponent (No HADD) F/A 35(1)	Ontario	running	47.2523	84.0518	roadB	small	2450.29	79.1264
Riverine	Forestry	Watercourse Crossings	Culverts	Letter of Advice to Proponent (No HADD) F/A 35(1)	Ontario	isaac	48.0471	84.3121	roadB	small	2806.61	36.7916
Riverine	Forestry	Watercourse Crossings	Culverts	Letter of Advice to Proponent (No HADD) F/A 35(1)	Ontario	running	47.2523	84.0518	roadB	small	3236.26	60.7592
Riverine	Forestry	Watercourse Crossings	Culverts	Letter of Advice to Proponent (No HADD) F/A 35(1)	Ontario	goodwillie	47.4377	84.7065	roadB	small	3285.65	56.2624
Riverine	Forestry	Watercourse Crossings	Culverts	Letter of Advice to Proponent (No HADD) F/A 35(1)	Ontario	labonte	47.3524	84.5316	roadB	small	4453.51	43.7433
Riverine	Forestry	Watercourse Crossings	Culverts	Letter of Advice to Proponent (No HADD) F/A 35(1)	Ontario	isaac	48.0471	84.3121	roadB	small	4579.77	66.1081
Riverine	Forestry	Watercourse Crossings	Culverts	Letter of Advice to Proponent (No HADD) F/A 35(1)	Ontario	isaac	48.0471	84.3121	roadB	small	8445.4	59.2797
Riverine	Forestry	Watercourse Crossings	Culverts	Letter of Advice to Proponent (No HADD) F/A 35(1)	Ontario	woolrich	49.1425	84.2985	roadB	small	9429.19	70.3024
Riverine	Forestry	Watercourse Crossings	Ice Roads / Bridges	Letter of Advice to Proponent (No HADD) F/A 35(1)	Ontario	auld	47.5396	80.0512	generalL	small	967.918	50.5028
Riverine	Forestry	Watercourse Crossings	Other	Letter of Advice to Proponent (No HADD) F/A 35(1)	Ontario	jarvis	46.6697	84.1606	roadB	small	514.266	50.6966
Riverine	Industrial/Commercial	Instream Works	Channel Modifications	Letter of Advice to Proponent (No HADD) F/A 35(1)	Ontario	oakville	43.4565	79.7138	chalignR	small	2612.31	70.2749
Riverine	Industrial/Commercial	Instream Works	Channel Modifications	Letter of Advice to Proponent (No HADD) F/A 35(1)	Ontario	kawartha lakes	44.5281	78.6379	chalignR	small	2736.72	97.3813
Riverine	Industrial/Commercial	Mineral Aggregate, Oil & Gas Exploration, Extraction, Production	Aggregate extraction	Letter of Advice to Proponent (No HADD) F/A 35(1)	Ontario	neelon	46.4718	80.8595	generalR	small	144547	65.7681
Riverine	Industrial/Commercial	Mineral Aggregate, Oil & Gas Exploration, Extraction, Production	Aggregate extraction	Letter of Advice to Proponent (No HADD) F/A 35(1)	Ontario	dill	46.3951	80.879	generalR	small	27467.3	51.6912
Riverine	Industrial/Commercial	Mineral Aggregate, Oil & Gas Exploration, Extraction, Production	Aggregate extraction	Letter of Advice to Proponent (No HADD) F/A 35(1)	Ontario	severn	44.8352	79.407	generalR	small	28305	103.978
Riverine	Industrial/Commercial	Mineral Aggregate, Oil & Gas Exploration, Extraction, Production	Other	Letter of Advice to Proponent (No HADD) F/A 35(1)	Ontario	galway-cavendish-harvey	44.7597	78.4337	generalR	small	1521.33	59.0142
Riverine	Industrial/Commercial	Shoreline Works (Foreshore, Streambank and Riparian Work)	Beach Creation	Letter of Advice to Proponent (No HADD) F/A 35(1)	Ontario	somerville	44.6876	78.7126	shoreR	small	89.7655	54.0495
Riverine	Industrial/Commercial	Shoreline Works (Foreshore, Streambank and Riparian Work)	Shoreline Stabilization Treatment	Letter of Advice to Proponent (No HADD) F/A 35(1)	Ontario	anson	44.9178	78.8561	shoreR	small	441.871	49.3206
Riverine	Industrial/Commercial	Structures in Water	Docks and Boathouse	Letter of Advice to Proponent (No HADD) F/A 35(1)	Ontario	fenelon	44.5087	78.7679	dockB	small	11.1966	66.6068
Riverine	Industrial/Commercial	Structures in Water	Moorings	Letter of Advice to Proponent (No HADD) F/A 35(1)	Ontario	sault ste. marie	46.5588	84.3469	small	small	11.8337	70.3475
Riverine	Industrial/Commercial	Watercourse Crossings	Culverts	Letter of Advice to Proponent (No HADD) F/A 35(1)	Ontario	fleming	48.8786	93.7421	roadB	small	334.689	54.89
Riverine	Industrial/Commercial	Watercourse Crossings	Fords	Letter of Advice to Proponent (No HADD) F/A 35(1)	Ontario	atikokan	48.7586	91.6175	xingR	small	119.674	55.4123
Riverine	Military or Security	Instream Works	Beaver Dam Removal	Letter of Advice to Proponent (No HADD) F/A 35(1)	Ontario	meaford	44.5963	80.6715	small	small	43.4875	40.3696
Riverine	Military or Security	Watercourse Crossings	Culverts	Letter of Advice to Proponent (No HADD) F/A 35(1)	Ontario	morley	47.3548	89.7026	roadB	small	5282.49	46.9401
Riverine	Mining	Contaminated Site Remediation	Contaminated Site Remediation	Letter of Advice to Proponent (No HADD) F/A 35(1)	Ontario	blezard	46.5859	80.9938	hdb	small	10484.5	44.057
Riverine	Mining	Dredging	Dredging - New	Letter of Advice to Proponent (No HADD) F/A 35(1)	Ontario	matheson	48.5654	81.0097	dredgeB	small	33598.4	35.6843
Riverine	Mining	Instream Works	Channel Modifications	Letter of Advice to Proponent (No HADD) F/A 35(1)	Ontario	manitouwadge	49.037	85.8093	chalignR	small	7985.29	76.6144
Riverine	Mining	Watercourse Crossings	Bridges	Letter of Advice to Proponent (No HADD) F/A 35(1)	Ontario	balmer	51.0992	93.6313	xingR	small	711.573	42.3598
Riverine	Mining	Watercourse Crossings	Bridges	Letter of Advice to Proponent (No HADD) F/A 35(1)	Ontario	thunder bay	46.9717	86.5546	xingR	small	1291.88	50.789
Riverine	Mining	Watercourse Crossings	Bridges	Letter of Advice to Proponent (No HADD) F/A 35(1)	Ontario	teck	48.145	80.0725	xingR	small	1333.75	31.5828
Riverine	Mining	Watercourse Crossings	Culverts	Letter of Advice to Proponent (No HADD) F/A 35(1)	Ontario	barber speight and van nostrand	47.6539	80.2434	roadB	small	242.369	40.6071
Riverine	Mining	Watercourse Crossings	Culverts	Letter of Advice to Proponent (No HADD) F/A 35(1)	Ontario	godfrey/bristol	48.4973	81.5277	roadB	small	481.926	96.6605
Riverine	Mining	Watercourse Crossings	Fords	Letter of Advice to Proponent (No HADD) F/A 35(1)	Ontario	hart	46.6609	81.6149	xingR	small	1225.38	144.276
Riverine	Mining	Watercourse Crossings	Ice Roads / Bridges	Letter of Advice to Proponent (No HADD) F/A 35(1)	Ontario	rope lake	49.0391	87.3252	generalL	small	2821.08	61.9157
Riverine	Mining	Watercourse Crossings	Other	Letter of Advice to Proponent (No HADD) F/A 35(1)	Ontario	haggart	49.2587	81.7727	roadB	small	2503.53	67.4085
Riverine	Oil & Gas	Watercourse Crossings	Cables	Letter of Advice to Proponent (No HADD) F/A 35(1)	Ontario	seguin	49.2375	80.2042	small	small	75.1237	46.4057
Riverine	Oil & Gas	Watercourse Crossings	Other	Letter of Advice to Proponent (No HADD) F/A 35(1)	Ontario	mccomber	49.6178	87.8471	roadB	small	244.159	60.1288
Riverine	Oil & Gas	Watercourse Crossings	Other	Letter of Advice to Proponent (No HADD) F/A 35(1)	Ontario	machin	49.3679	82.0295	roadB	small	882.725	39.87
Riverine	Oil & Gas	Watercourse Crossings	Other	Letter of Advice to Proponent (No HADD) F/A 35(1)	Ontario	mccomber	49.6178	87.8471	roadB	small	3339.89	52.5851
Riverine	Oil & Gas	Watercourse Crossings	Other	Letter of Advice to Proponent (No HADD) F/A 35(1)	Ontario	beardmore	49.4613	82.0011	roadB	small	6214.1	70.8108
Riverine	Other	Control of Nuisance Species	Installation and Application	Letter of Advice to Proponent (No HADD) F/A 35(1)	Ontario	sault ste. marie	46.5588	84.3469	small	small	34.4979	36.6496
Riverine	Other	Dredging	Dredging - Maintenance	Letter of Advice to Proponent (No HADD) F/A 35(1)	Ontario	norwich	42.985	80.6223	dredgeB	small	742.729	27.0949
Riverine	Other	Habitat Improvement	Habitat Enhancement	Letter of Advice to Proponent (No HADD) F/A 35(1)	Ontario	chesterville	45.1036	75.2312	none	small	1	35.5313
Riverine	Other	Habitat Improvement	Habitat Enhancement	Letter of Advice to Proponent (No HADD) F/A 35(1)	Ontario	chesterville	45.1036	75.2312	none	small	1	85.2003
Riverine	Other	Other	Other	Letter of Advice to Proponent (No HADD) F/A 35(1)	Ontario	peterborough	44.4344	78.2948	small	small	40.2552	35.999
Riverine	Other	Shoreline Works (Foreshore, Streambank and Riparian Work)	Shoreline Stabilization Treatment	Letter of Advice to Proponent (No HADD) F/A 35(1)	Ontario	simcoe	44.8223	80.0465	shoreR	small	21.6328	54.6169
Riverine	Other	Structures in Water	Effluent Outfall	Letter of Advice to Proponent (No HADD) F/A 35(1)	Ontario	hamilton	43.5695	79.2556	shoreR	small	23.28	36.0584
Riverine	Other	Structures in Water	Other	Letter of Advice to Proponent (No HADD) F/A 35(1)	Ontario	north dundas	45.0045	75.3592	generalR	small	22.0366	15.282
Riverine	Other	Structures in Water	Other	Letter of Advice to Proponent (No HADD) F/A 35(1)	Ontario	smith-ennismore-lakefield	44.4849	78.2765	generalR	small	4440.93	49.5864
Riverine	Other	Structures in Water	Water Intake	Letter of Advice to Proponent (No HADD) F/A 35(1)	Ontario	omemee	44.3005	78.5611	shoreR	small	2069.95	90.8128
Riverine	Other	Water Management	Dam	Letter of Advice to Proponent (No HADD) F/A 35(1)	Ontario	st thomas	42.7809	81.1855	small	small	19.9216	70.4904
Riverine	Other	Water Management	Dam	Letter of Advice to Proponent (No HADD) F/A 35(1)	Ontario	sheguiandah	45.7999	81.9176	small	small	3382.99	51.5139
Riverine	Other	Water Management	Other	Letter of Advice to Proponent (No HADD) F/A 35(1)	Ontario	springer	46.3518	79.9911	small	small	7654.27	61.0158
Riverine	Other	Watercourse Crossings	Culverts	Letter of Advice to Proponent (No HADD) F/A 35(1)	Ontario	franz	49.1165	84.091	roadB	small	940.942	37.9823
Riverine	Power Generation	Instream Works	Debris Removal	Letter of Advice to Proponent (No HADD) F/A 35(1)	Ontario	kineras	50.069	81.4146	small	small	74.809	65.9007
Riverine	Power Generation	Instream Works	Other	Letter of Advice to Proponent (No HADD) F/A 35(1)	Ontario	prescott	45.6928	78.887	generalR	small	29.6786	91.5176
Riverine	Power Generation	Structures in Water	Water Intake	Letter of Advice to Proponent (No HADD) F/A 35(1)	Ontario	cornwall	45.0551	74.7797	shoreR	small	1614.9	72.6441
Riverine	Power Generation	Water Management	Dam	Letter of Advice to Proponent (No HADD) F/A 35(1)	Ontario	thunder bay	46.9717	86.5546	small	small	396.614	65.072
Riverine	Power Generation	Water Management	Dam	Letter of Advice to Proponent (No HADD) F/A 35(1)	Ontario	bracebridge	45.0264	79.19	small	small	5061.79	112.637
Riverine	Power Generation	Water Management	Hydroelectric Project	Letter of Advice to Proponent (No HADD) F/A 35(1)	Ontario	ottawa	45.3558	75.6133	generalR	small	45519	33.1433
Riverine	Power Generation	Water Management	Hydroelectric Project	Letter of Advice to Proponent (No HADD) F/A 35(1)	Ontario	horton	45.5001	76.6506	generalR	small	202911	60.598
Riverine	Power Generation	Water Management	Hydroelectric Project	Letter of Advice to Proponent (No HADD) F/A 35(1)	Ontario	minden	45.0044	78.6624	generalR	small	2649.92	35.9587
Riverine	Power Generation	Water Management	Hydroelectric Project	Letter of Advice to Proponent (No HADD) F/A 35(1)	Ontario	thorneloe	48.3202	81.5309	generalR	small	5591.17	67.3469
Riverine	Power Generation	Water Management	Hydroelectric Project	Letter of Advice to Proponent (No HADD) F/A 35(1)	Ontario	secord	46.315	80.8769	generalR	small	54613.6	42.3686
Riverine	Power Generation	Watercourse Crossings	Cables	Letter of Advice to Proponent (No HADD) F/A 35(1)	Ontario	lansdowne	44.3899	76.0373	small	small	35.0507	38.0282
Riverine	Power Generation	Watercourse Crossings	Cables	Letter of Advice to Proponent (No HADD) F/A 35(1)	Ontario	laberge	48.6834	85.6525	small	small	44.1216	57.3586
Riverine	Power Generation	Watercourse Crossings	Cables	Letter of Advice to Proponent (No HADD) F/A 35(1)	Ontario	fournier	49.0172	81.1576	small	small	48.0617	58.7275
Riverine	Power Generation	Watercourse Crossings	Cables	Letter of Advice to Proponent (No HADD) F/A 35(1)	Ontario	lyndoch	45.277	77.3394	small	small	77.3937	47.4361
Riverine	Power Generation	Watercourse Crossings	Culverts	Letter of Advice to Proponent (No HADD) F/A 35(1)	Ontario	kincardine	44.2079	81.5522	roadB	small	1285.82	90.0136
Riverine	Power Generation	Watercourse Crossings	Fords	Letter of Advice to Proponent (No HADD) F/A 35(1)	Ontario	wawa	47.9935	84.7738	xingR	small	144.975	65.0825
Riverine	Power Generation	Watercourse Crossings	Ice Roads / Bridges	Letter of Advice to Proponent (No HADD) F/A 35(1)	Ontario	pedley to mattawan	46.4003	79.8404	generalL	small	62.5757	39.1646
Riverine	Private Residential	Dredging	Dredging - Maintenance	Letter of Advice to Proponent (No HADD) F/A 35(1)	Ontario	leeds and thousand islands	44.4051	76.0735	dredgeB	small	7572.59	75.4766
Riverine	Private Residential	Dredging	Dredging - New	Letter of Advice to Proponent (No HADD) F/A 35(1)	Ontario	marysville	43.85	77.444	dredgeB	small	24.5753	45.6823
Riverine	Private Residential	Dredging	Dredging - New	Letter of Advice to Proponent (No HADD) F/A 35(1)	Ontario	marysville	43.85	77.444	dredgeB	small	89.3999	60.9911
Riverine	Private Residential	Dredging	Dredging - New	Letter of Advice to Proponent (No HADD) F/A 35(1)	Ontario	gananoque	43.85	77.444	dredgeB	small	166.109	35.2832
Riverine	Private Residential	Dredging	Dredging - New	Letter of Advice to Proponent (No HADD) F/A 35(1)	Ontario	bigwood	46.0356	80.6392	dredgeB	small	223.187	73.7308
Riverine	Private Residential	Dredging	Dredging - New	Letter of Advice to Proponent (No HADD) F/A 35(1)	Ontario	bigwood	46.0356	80.6392	dredgeB	small	1394.84	42.193
Riverine	Private Residential	Dredging	Dredging - New	Letter of Advice to Proponent (No HADD) F/A 35(1)	Ontario	leeds and thousand islands	44.4051	76.0735	dredgeB	small	1983.59	127.096
Riverine	Private Residential	Dredging	Dredging - New	Letter of Advice to Proponent (No HADD) F/A 35(1)	Ontario	st. joseph	46.2681	84.0286	dredgeB	small	1999.08	111.162
Riverine	Private Residential	Dredging	Dredging - New	Letter of Advice to Proponent (No HADD) F/A 35(1)	Ontario	leeds and thousand islands	44.4051	76.0735	dredgeB	small	3703.47	21.3548
Riverine	Private Residential	Instream Works	Debris Removal	Letter of Advice to Proponent (No HADD) F/A 35(1)	Ontario	fenelon	44.5087	78.7679	small	small	26.2877	34.6067
Riverine	Private Residential	Instream Works	Debris Removal	Letter of Advice to Proponent (No HADD) F/A 35(1)	Ontario	bracebridge	45.0264	79.19	small	small	59.3164	41.081
Riverine	Private Residential	Shoreline Works (Foreshore, Streambank and Riparian Work)	Beach Creation	Letter of Advice to Proponent (No HADD) F/A 35(1)	Ontario	bigwood	46.0356	80.6392	shoreR	small	810.633	25.5632
Riverine	Private Residential	Shoreline Works (Foreshore, Streambank and Riparian Work)	Groyne	Letter of Advice to Proponent (No HADD) F/A 35(1)	Ontario	sault ste. marie	46.5588	84.3469	shoreR	small	13.1095	34.9593
Riverine	Private Residential	Shoreline Works (Foreshore, Streambank and Riparian Work)	Other	Letter of Advice to Proponent (No HADD) F/A 35(1)	Ontario	wolfe island	44.186	76.3921	shoreR	small	19.084	76.61
Riverine	Private Residential	Shoreline Works (Foreshore, Streambank and Riparian Work)	Other	Letter of Advice to Proponent (No HADD) F/A 35(1)	Ontario	wolfe island	44.186	76.3921	shoreR	small	164.49	72.3754
Riverine	Private Residential	Shoreline Works (Foreshore, Streambank and Riparian Work)	Other	Letter of Advice to Proponent (No HADD) F/A 35(1)	Ontario	huntsville	45.311	79.2773	shoreR	small	225.804	45.486
Riverine	Private Residential	Shoreline Works (Foreshore, Streambank and Riparian Work)	Other	Letter of Advice to Proponent (No HADD) F/A 35(1)	Ontario	huntsville	45.311	79.2773	shoreR	small	1060.22	39.7005
Riverine	Private Residential	Shoreline Works (Foreshore, Streambank and Riparian Work)	Riparian Vegetation Management	Letter of Advice to Proponent (No HADD) F/A 35(1)	Ontario	orillia	44.6606	79.4613	small	small	50.2153	40.9668
Riverine	Private Residential	Shoreline Works (Foreshore, Streambank and Riparian Work)	Riparian Vegetation Management	Letter of Advice to Proponent (No HADD) F/A 35(1)	Ontario	orillia	44.6606	79.4613	small	small	73.4798	15.7929
Riverine	Private Residential	Shoreline Works (Foreshore, Streambank and Riparian Work)	Shoreline Stabilization Treatment	Letter of Advice to Proponent (No HADD) F/A 35(1)	Ontario	somerville	44.6876	78.7126	shoreR	small	1.85929	56.4194
Riverine	Private Residential	Shoreline Works (Foreshore, Streambank and Riparian Work)	Shoreline Stabilization Treatment	Letter of Advice to Proponent (No HADD) F/A 35(1)	Ontario	tiny	44.7548	79.9931	shoreR	small	3.84223	55.3076
Riverine	Private Residential	Shoreline Works (Foreshore, Streambank and Riparian Work)	Shoreline Stabilization Treatment	Letter of Advice to Proponent (No HADD) F/A 35(1)	Ontario	springer	46.3518	79.9911	shoreR	small	5.85099	67.0464
Riverine	Private Residential	Shoreline Works (Foreshore, Streambank and Riparian Work)	Shoreline Stabilization Treatment	Letter of Advice to Proponent (No HADD) F/A 35(1)	Ontario	cardiff	44.9942	78.0944	shoreR	small	6.23312	116.391
Riverine	Private Residential	Shoreline Works (Foreshore, Streambank and Riparian Work)	Shoreline Stabilization Treatment	Letter of Advice to Proponent (No HADD) F/A 35(1)	Ontario	muskoka lakes	45.0644	79.5392	shoreR	small	6.55875	35.2767
Riverine	Private Residential	Shoreline Works (Foreshore, Streambank and Riparian Work)	Shoreline Stabilization Treatment	Letter of Advice to Proponent (No HADD) F/A 35(1)	Ontario	rawdonmarmora	44.3485	77.5948	shoreR	small	10.5032	57.7025
Riverine	Private Residential	Shoreline Works (Foreshore, Streambank and Riparian Work)	Shoreline Stabilization Treatment	Letter of Advice to Proponent (No HADD) F/A 35(1)	Ontario	champlain	48.7926	83.3524	shoreR	small	25.0208	50.522
Riverine	Private Residential	Shoreline Works (Foreshore, Streambank and Riparian Work)	Shoreline Stabilization Treatment	Letter of Advice to Proponent (No HADD) F/A 35(1)	Ontario	huntsville	45.311	79.2773	shoreR	small	26.9565	49.0094
Riverine	Private Residential	Shoreline Works (Foreshore, Streambank and Riparian Work)	Shoreline Stabilization Treatment	Letter of Advice to Proponent (No HADD) F/A 35(1)	Ontario	springer	46.3518	79.9911	shoreR	small	31.0198	51.5595
Riverine	Private Residential	Shoreline Works (Foreshore, Streambank and Riparian Work)	Shoreline Stabilization Treatment	Letter of Advice to Proponent (No HADD) F/A 35(1)	Ontario	chatham-kent	42.434	82.1288	shoreR	small	47.3249	72.4249
Riverine	Private Residential	Shoreline Works (Foreshore, Streambank and Riparian Work)	Shoreline Stabilization Treatment	Letter of Advice to Proponent (No HADD) F/A 35(1)	Ontario	champlain	48.7926	83.3524	shoreR	small	55.7546	19.5132
Riverine	Private Residential	Shoreline Works (Foreshore, Streambank and Riparian Work)	Shoreline Stabilization Treatment	Letter of Advice to Proponent (No HADD) F/A 35(1)	Ontario	galway-cavendish-harvey	44.7597	78.4337	shoreR	small	59.5012	43.9926
Riverine	Private Residential	Shoreline Works (Foreshore, Streambank and Riparian Work)	Shoreline Stabilization Treatment	Letter of Advice to Proponent (No HADD) F/A 35(1)	Ontario	muskoka lakes	45.0644	79.5392	shoreR	small	64.4817	33.398
Riverine	Private Residential	Shoreline Works (Foreshore, Streambank and Riparian Work)	Shoreline Stabilization Treatment	Letter of Advice to Proponent (No HADD) F/A 35(1)	Ontario	severn	44.8352	79.407	shoreR	small	66.0537	24.2149
Riverine	Private Residential	Shoreline Works (Foreshore, Streambank and Riparian Work)	Shoreline Stabilization Treatment	Letter of Advice to Proponent (No HADD) F/A 35(1)	Ontario	nipissing	46.1141	79.4978	shoreR	small	68.5338	56.8716
Riverine	Private Residential	Shoreline Works (Foreshore, Streambank and Riparian Work)	Shoreline Stabilization Treatment	Letter of Advice to Proponent (No HADD) F/A 35(1)	Ontario	somerville	44.6876	78.7126	shoreR	small	79.9338	78.8221
Riverine	Private Residential	Shoreline Works (Foreshore, Streambank and Riparian Work)	Shoreline Stabilization Treatment	Letter of Advice to Proponent (No HADD) F/A 35(1)	Ontario	springer	46.3518	79.9911	shoreR	small	96.5216	37.2553
Riverine	Private Residential	Shoreline Works (Foreshore, Streambank and Riparian Work)	Shoreline Stabilization Treatment	Letter of Advice to Proponent (No HADD) F/A 35(1)	Ontario	clarence-rockland	45.4948	75.2223	shoreR	small	124.403	40.6543
Riverine	Private Residential	Shoreline Works (Foreshore, Streambank and Riparian Work)	Shoreline Stabilization Treatment	Letter of Advice to Proponent (No HADD) F/A 35(1)	Ontario	severn	44.8352	79.407	shoreR	small	143.652	67.0972
Riverine	Private Residential	Shoreline Works (Foreshore, Streambank and Riparian Work)	Shoreline Stabilization Treatment	Letter of Advice to Proponent (No HADD) F/A 35(1)	Ontario	springer	46.3518	79.9911	shoreR	small	153.59	45.3268
Riverine	Private Residential	Shoreline Works (Foreshore, Streambank and Riparian Work)	Shoreline Stabilization Treatment	Letter of Advice to Proponent (No HADD) F/A 35(1)	Ontario	haliburton	45.1804	78.704	shoreR	small	159.036	35.1726
Riverine	Private Residential	Shoreline Works (Foreshore, Streambank and Riparian Work)	Shoreline Stabilization Treatment	Letter of Advice to Proponent (No HADD) F/A 35(1)	Ontario	springer	46.3518	79.9911	shoreR	small	185.677	38.1667
Riverine	Private Residential	Shoreline Works (Foreshore, Streambank and Riparian Work)	Shoreline Stabilization Treatment	Letter of Advice to Proponent (No HADD) F/A 35(1)	Ontario	sault ste. marie	46.5588	84.3469	shoreR	small	258.106	53.6646
Riverine	Private Residential	Shoreline Works (Foreshore, Streambank and Riparian Work)	Shoreline Stabilization Treatment	Letter of Advice to Proponent (No HADD) F/A 35(1)	Ontario	somerville	44.6876	78.7126	shoreR	small	295.933	97.9487
Riverine	Private Residential	Shoreline Works (Foreshore, Streambank and Riparian Work)	Shoreline Stabilization Treatment	Letter of Advice to Proponent (No HADD) F/A 35(1)	Ontario	dryden	46.4925	80.7643	shoreR	small	414.212	61.5287
Riverine	Private Residential	Shoreline Works (Foreshore, Streambank and Riparian Work)	Shoreline Stabilization Treatment	Letter of Advice to Proponent (No HADD) F/A 35(1)	Ontario	muskoka lakes	45.0644	79.5392	shoreR	small	546.39	27.7035
Riverine	Private Residential	Shoreline Works (Foreshore, Streambank and Riparian Work)	Shoreline Stabilization Treatment	Letter of Advice to Proponent (No HADD) F/A 35(1)	Ontario	anson	44.9178	78.8561	shoreR	small	624.71	55.5468
Riverine	Private Residential	Shoreline Works (Foreshore, Streambank and Riparian Work)	Shoreline Stabilization Treatment	Letter of Advice to Proponent (No HADD) F/A 35(1)	Ontario	alfred-plantagenet	45.5561	74.8877	shoreR	small	887.691	34.2212
Riverine	Private Residential	Shoreline Works (Foreshore, Streambank and Riparian Work)	Shoreline Stabilization Treatment	Letter of Advice to Proponent (No HADD) F/A 35(1)	Ontario	muskoka lakes	45.0644	79.5392	shoreR	small	960.774	41.8068
Riverine	Private Residential	Shoreline Works (Foreshore, Streambank and Riparian Work)	Shoreline Stabilization Treatment	Letter of Advice to Proponent (No HADD) F/A 35(1)	Ontario	somerville	44.6876	78.7126	shoreR	small	1261.65	69.206
Riverine	Private Residential	Shoreline Works (Foreshore, Streambank and Riparian Work)	Shoreline Stabilization Treatment	Letter of Advice to Proponent (No HADD) F/A 35(1)	Ontario	kenora	50.9661	92.6996	shoreR	small	2306.21	55.6568
Riverine	Private Residential	Shoreline Works (Foreshore, Streambank and Riparian Work)	Shoreline Stabilization Treatment	Letter of Advice to Proponent (No HADD) F/A 35(1)	Ontario	cosby	46.1577	80.4984	shoreR	small	2897.12	108.986
Riverine	Private Residential	Structures in Water	Boat Launch	Letter of Advice to Proponent (No HADD) F/A 35(1)	Ontario	springer	46.3518	79.9911	dockB	small	22.439	269.752
Riverine	Private Residential	Structures in Water	Boat Launch	Letter of Advice to Proponent (No HADD) F/A 35(1)	Ontario	caldwell	46.3638	80.1029	dockB	small	26.4782	51.6712
Riverine	Private Residential	Structures in Water	Breakwater	Letter of Advice to Proponent (No HADD) F/A 35(1)	Ontario	severn	44.8352	79.407	breakwaterL	small	752.834	40.8446
Riverine	Private Residential	Structures in Water	Breakwater	Letter of Advice to Proponent (No HADD) F/A 35(1)	Ontario	scollard	46.0559	80.3403	breakwaterL	small	1708.55	52.3161
Riverine	Private Residential	Structures in Water	Docks and Boathouse	Letter of Advice to Proponent (No HADD) F/A 35(1)	Ontario	huntsville	45.311	79.2773	dockB	small	3.5791	57.6784
Riverine	Private Residential	Structures in Water	Docks and Boathouse	Letter of Advice to Proponent (No HADD) F/A 35(1)	Ontario	somerville	44.6876	78.7126	dockB	small	9.45428	52.0954
Riverine	Private Residential	Structures in Water	Docks and Boathouse	Letter of Advice to Proponent (No HADD) F/A 35(1)	Ontario	marysville	43.85	77.444	dockB	small	14.7355	45.5743
Riverine	Private Residential	Structures in Water	Docks and Boathouse	Letter of Advice to Proponent (No HADD) F/A 35(1)	Ontario	severn	44.8352	79.407	dockB	small	18.9162	125.889
Riverine	Private Residential	Structures in Water	Docks and Boathouse	Letter of Advice to Proponent (No HADD) F/A 35(1)	Ontario	marysville	43.85	77.444	dockB	small	19.109	55.7816
Riverine	Private Residential	Structures in Water	Docks and Boathouse	Letter of Advice to Proponent (No HADD) F/A 35(1)	Ontario	magnetawan	45.7518	80.412	dockB	small	19.2815	71.6613
Riverine	Private Residential	Structures in Water	Docks and Boathouse	Letter of Advice to Proponent (No HADD) F/A 35(1)	Ontario	wolfe island	43.85	77.444	dockB	small	22.4134	44.4984
Riverine	Private Residential	Structures in Water	Docks and Boathouse	Letter of Advice to Proponent (No HADD) F/A 35(1)	Ontario	wolfe island	43.85	77.444	dockB	small	28.3302	116.349
Riverine	Private Residential	Structures in Water	Docks and Boathouse	Letter of Advice to Proponent (No HADD) F/A 35(1)	Ontario	lakeshore	42.2481	82.6877	dockB	small	35.3227	50.9253
Riverine	Private Residential	Structures in Water	Docks and Boathouse	Letter of Advice to Proponent (No HADD) F/A 35(1)	Ontario	frontenac islands	44.1663	76.5094	dockB	small	39.6092	81.9591
Riverine	Private Residential	Structures in Water	Docks and Boathouse	Letter of Advice to Proponent (No HADD) F/A 35(1)	Ontario	leeds and thousand islands	44.4051	76.0735	dockB	small	48.4931	54.9627
Riverine	Private Residential	Structures in Water	Docks and Boathouse	Letter of Advice to Proponent (No HADD) F/A 35(1)	Ontario	howe island	43.85	77.444	dockB	small	60.9323	42.0373
Riverine	Private Residential	Structures in Water	Docks and Boathouse	Letter of Advice to Proponent (No HADD) F/A 35(1)	Ontario	howe island	43.85	77.444	dockB	small	62.5985	103.437
Riverine	Private Residential	Structures in Water	Docks and Boathouse	Letter of Advice to Proponent (No HADD) F/A 35(1)	Ontario	fenwick	46.739	84.4341	dockB	small	67.0551	38.957
Riverine	Private Residential	Structures in Water	Docks and Boathouse	Letter of Advice to Proponent (No HADD) F/A 35(1)	Ontario	howe island	43.85	77.444	dockB	small	71.9112	69.6996
Riverine	Private Residential	Structures in Water	Docks and Boathouse	Letter of Advice to Proponent (No HADD) F/A 35(1)	Ontario	magnetawan	45.6752	79.6585	dockB	small	95.343	25.5413
Riverine	Private Residential	Structures in Water	Docks and Boathouse	Letter of Advice to Proponent (No HADD) F/A 35(1)	Ontario	muskoka lakes	45.0644	79.5392	dockB	small	108.859	74.5248
Riverine	Private Residential	Structures in Water	Docks and Boathouse	Letter of Advice to Proponent (No HADD) F/A 35(1)	Ontario	marysville	43.85	77.444	dockB	small	152.165	48.8082
Riverine	Private Residential	Structures in Water	Docks and Boathouse	Letter of Advice to Proponent (No HADD) F/A 35(1)	Ontario	howe island	43.85	77.444	dockB	small	207.29	51.1349
Riverine	Private Residential	Structures in Water	Docks and Boathouse	Letter of Advice to Proponent (No HADD) F/A 35(1)	Ontario	douro-dummer	44.4271	78.2122	dockB	small	226.149	23.1888
Riverine	Private Residential	Water Management	Diversion	Letter of Advice to Proponent (No HADD) F/A 35(1)	Ontario	tyendinaga mohawk	44.1856	77.1575	chalignR	small	2644.63	76.7331
Riverine	Private Residential	Water Management	Ponds - Offline and Connected	Letter of Advice to Proponent (No HADD) F/A 35(1)	Ontario	cramahe	44.041	77.8672	small	small	459.245	81.3953
Riverine	Private Residential	Watercourse Crossings	Bridges	Letter of Advice to Proponent (No HADD) F/A 35(1)	Ontario	bracebridge	45.0264	79.19	xingR	small	293.227	45.9373
Riverine	Private Residential	Watercourse Crossings	Cables	Letter of Advice to Proponent (No HADD) F/A 35(1)	Ontario	ware	48.5568	89.5429	small	small	57.7268	72.8845
Riverine	Private Residential	Watercourse Crossings	Culverts	Letter of Advice to Proponent (No HADD) F/A 35(1)	Ontario	fraser	45.6915	77.3919	roadB	small	78.2206	54.5277
Riverine	Private Residential	Watercourse Crossings	Culverts	Letter of Advice to Proponent (No HADD) F/A 35(1)	Ontario	ottawa	45.3558	75.6133	roadB	small	399.378	45.4313
Riverine	Private Residential	Watercourse Crossings	Culverts	Letter of Advice to Proponent (No HADD) F/A 35(1)	Ontario	ottawa	45.3558	75.6133	roadB	small	458.861	35.7424
Riverine	Private Residential	Watercourse Crossings	Culverts	Letter of Advice to Proponent (No HADD) F/A 35(1)	Ontario	leeburn	46.4684	83.8141	roadB	small	578.94	83.998
Riverine	Private Residential	Watercourse Crossings	Culverts	Letter of Advice to Proponent (No HADD) F/A 35(1)	Ontario	ottawa	45.3558	75.6133	roadB	small	773.661	50.8035
Riverine	Private Residential	Watercourse Crossings	Culverts	Letter of Advice to Proponent (No HADD) F/A 35(1)	Ontario	perry	45.5026	79.2734	roadB	small	1404.58	73.0448
Riverine	Private Residential	Watercourse Crossings	Culverts	Letter of Advice to Proponent (No HADD) F/A 35(1)	Ontario	hess	46.7375	81.5356	roadB	small	1427.64	62.1925
Riverine	Private Residential	Watercourse Crossings	Culverts	Letter of Advice to Proponent (No HADD) F/A 35(1)	Ontario	ottawa	45.3558	75.6133	roadB	small	1904.67	66.662
Riverine	Private Residential	Watercourse Crossings	Culverts	Letter of Advice to Proponent (No HADD) F/A 35(1)	Ontario	strange	48.2619	89.9605	roadB	small	2432.78	52.5278
Riverine	Recreation	Dredging	Dredging - Maintenance	Letter of Advice to Proponent (No HADD) F/A 35(1)	Ontario	dover	42.4386	82.371	dredgeB	small	1594.16	47.0922
Riverine	Recreation	Dredging	Dredging - New	Letter of Advice to Proponent (No HADD) F/A 35(1)	Ontario	wolfe island	43.85	77.444	dredgeB	small	66.6676	64.6285
Riverine	Recreation	Dredging	Dredging - New	Letter of Advice to Proponent (No HADD) F/A 35(1)	Ontario	carr	48.5438	80.4862	dredgeB	small	430.508	53.3971
Riverine	Recreation	Dredging	Dredging - New	Letter of Advice to Proponent (No HADD) F/A 35(1)	Ontario	gananoque	43.85	77.444	dredgeB	small	722.507	44.9729
Riverine	Recreation	Dredging	Dredging - New	Letter of Advice to Proponent (No HADD) F/A 35(1)	Ontario	carling	45.4029	80.2522	dredgeB	small	3347.94	68.3952
Riverine	Recreation	Instream Works	Aquatic Vegetation Removal - Non-Harvesting	Letter of Advice to Proponent (No HADD) F/A 35(1)	Ontario	chapleau	47.8174	83.4179	small	small	29.9563	51.677
Riverine	Recreation	Instream Works	Beaver Dam Removal	Letter of Advice to Proponent (No HADD) F/A 35(1)	Ontario	gravenhurst	44.8686	79.3394	small	small	74.5523	51.3744
Riverine	Recreation	Instream Works	Debris Removal	Letter of Advice to Proponent (No HADD) F/A 35(1)	Ontario	sault ste. marie	46.5588	84.3469	small	small	33.4289	49.1935
Riverine	Recreation	Instream Works	Debris Removal	Letter of Advice to Proponent (No HADD) F/A 35(1)	Ontario	chapleau	47.8174	83.4179	small	small	34.017	36.561
Riverine	Recreation	Instream Works	Debris Removal	Letter of Advice to Proponent (No HADD) F/A 35(1)	Ontario	sarnia	42.974	82.3257	small	small	65.4217	52.4906
Riverine	Recreation	Shoreline Works (Foreshore, Streambank and Riparian Work)	Infilling	Letter of Advice to Proponent (No HADD) F/A 35(1)	Ontario	south glengarry	45.0521	74.5426	generalR	small	93.5417	29.5022
Riverine	Recreation	Shoreline Works (Foreshore, Streambank and Riparian Work)	Infilling	Letter of Advice to Proponent (No HADD) F/A 35(1)	Ontario	yonge	44.4991	75.8308	generalR	small	372.876	66.874
Riverine	Recreation	Shoreline Works (Foreshore, Streambank and Riparian Work)	Other	Letter of Advice to Proponent (No HADD) F/A 35(1)	Ontario	toronto	43.6745	79.4812	shoreR	small	9.01369	56.5128
Riverine	Recreation	Shoreline Works (Foreshore, Streambank and Riparian Work)	Other	Letter of Advice to Proponent (No HADD) F/A 35(1)	Ontario	oakville	43.4565	79.7138	shoreR	small	302.14	56.5883
Riverine	Recreation	Shoreline Works (Foreshore, Streambank and Riparian Work)	Other	Letter of Advice to Proponent (No HADD) F/A 35(1)	Ontario	sault ste. marie	46.5588	84.3469	shoreR	small	1758.48	51.1448
Riverine	Recreation	Shoreline Works (Foreshore, Streambank and Riparian Work)	Shoreline Stabilization Treatment	Letter of Advice to Proponent (No HADD) F/A 35(1)	Ontario	leeds and thousand island	44.4051	76.0735	shoreR	small	21.6099	55.8487
Riverine	Recreation	Shoreline Works (Foreshore, Streambank and Riparian Work)	Shoreline Stabilization Treatment	Letter of Advice to Proponent (No HADD) F/A 35(1)	Ontario	severn	44.8352	79.407	shoreR	small	23.2417	56.7804
Riverine	Recreation	Shoreline Works (Foreshore, Streambank and Riparian Work)	Shoreline Stabilization Treatment	Letter of Advice to Proponent (No HADD) F/A 35(1)	Ontario	toronto	43.6745	79.4812	shoreR	small	60.3836	128.803
Riverine	Recreation	Shoreline Works (Foreshore, Streambank and Riparian Work)	Shoreline Stabilization Treatment	Letter of Advice to Proponent (No HADD) F/A 35(1)	Ontario	horwood	48.0031	82.3075	shoreR	small	144.424	42.1501
Riverine	Recreation	Shoreline Works (Foreshore, Streambank and Riparian Work)	Shoreline Stabilization Treatment	Letter of Advice to Proponent (No HADD) F/A 35(1)	Ontario	harvey	44.5676	78.3709	shoreR	small	589.184	58.486
Riverine	Recreation	Shoreline Works (Foreshore, Streambank and Riparian Work)	Shoreline Stabilization Treatment	Letter of Advice to Proponent (No HADD) F/A 35(1)	Ontario	champlain	48.7926	83.3524	shoreR	small	4911.52	59.8321
Riverine	Recreation	Structures in Water	Boat Launch	Letter of Advice to Proponent (No HADD) F/A 35(1)	Ontario	matilda	44.9104	75.3375	dockB	small	19.9461	39.4613
Riverine	Recreation	Structures in Water	Boat Launch	Letter of Advice to Proponent (No HADD) F/A 35(1)	Ontario	the north shore	46.147	82.4388	dockB	small	23.99	59.046
Riverine	Recreation	Structures in Water	Boat Launch	Letter of Advice to Proponent (No HADD) F/A 35(1)	Ontario	south lorrain	47.1347	79.4609	dockB	small	164.528	39.0633
Riverine	Recreation	Structures in Water	Docks and Boathouse	Letter of Advice to Proponent (No HADD) F/A 35(1)	Ontario	wolfe island	43.85	77.444	dockB	small	7.55305	38.9405
Riverine	Recreation	Structures in Water	Docks and Boathouse	Letter of Advice to Proponent (No HADD) F/A 35(1)	Ontario	muskoka lakes	45.0644	79.5392	dockB	small	7.60922	71.8642
Riverine	Recreation	Structures in Water	Docks and Boathouse	Letter of Advice to Proponent (No HADD) F/A 35(1)	Ontario	matilda	44.9104	75.3375	dockB	small	7.7031	50.928
Riverine	Recreation	Structures in Water	Docks and Boathouse	Letter of Advice to Proponent (No HADD) F/A 35(1)	Ontario	south dundas	44.9367	75.0936	dockB	small	16.2965	58.7889
Riverine	Recreation	Structures in Water	Docks and Boathouse	Letter of Advice to Proponent (No HADD) F/A 35(1)	Ontario	awrey	46.5155	80.6275	dockB	small	17.2311	17.5688
Riverine	Recreation	Structures in Water	Docks and Boathouse	Letter of Advice to Proponent (No HADD) F/A 35(1)	Ontario	joan	47.0052	80.0679	dockB	small	34.6989	63.9629
Riverine	Recreation	Structures in Water	Docks and Boathouse	Letter of Advice to Proponent (No HADD) F/A 35(1)	Ontario	georgian bay	45.3273	80.4461	dockB	small	41.7187	33.7817
Riverine	Recreation	Structures in Water	Docks and Boathouse	Letter of Advice to Proponent (No HADD) F/A 35(1)	Ontario	leduc	49.7012	87.5436	dockB	small	43.7153	42.2963
Riverine	Recreation	Structures in Water	Docks and Boathouse	Letter of Advice to Proponent (No HADD) F/A 35(1)	Ontario	wolfe island	43.85	77.444	dockB	small	66.8663	79.9699
Riverine	Recreation	Structures in Water	Docks and Boathouse	Letter of Advice to Proponent (No HADD) F/A 35(1)	Ontario	pellat	49.7607	94.6212	dockB	small	73.5414	35.5996
Riverine	Recreation	Structures in Water	Docks and Boathouse	Letter of Advice to Proponent (No HADD) F/A 35(1)	Ontario	magnetawan	45.6752	79.6585	dockB	small	82.4138	53.3842
Riverine	Recreation	Structures in Water	Docks and Boathouse	Letter of Advice to Proponent (No HADD) F/A 35(1)	Ontario	blair	45.9206	80.2426	dockB	small	90.1655	44.8287
Riverine	Recreation	Structures in Water	Docks and Boathouse	Letter of Advice to Proponent (No HADD) F/A 35(1)	Ontario	wolfe island	43.85	77.444	dockB	small	106.359	76.9422
Riverine	Recreation	Structures in Water	Docks and Boathouse	Letter of Advice to Proponent (No HADD) F/A 35(1)	Ontario	iroquois	44.846	75.3197	dockB	small	130.561	121.797
Riverine	Recreation	Structures in Water	Docks and Boathouse	Letter of Advice to Proponent (No HADD) F/A 35(1)	Ontario	wolfe islandmarysville	43.85	77.444	dockB	small	158.326	42.3099
Riverine	Recreation	Structures in Water	Docks and Boathouse	Letter of Advice to Proponent (No HADD) F/A 35(1)	Ontario	pellatt	49.7793	94.6574	dockB	small	168.66	48.902
Riverine	Recreation	Structures in Water	Other	Letter of Advice to Proponent (No HADD) F/A 35(1)	Ontario	arnprior	45.4348	76.3581	generalR	small	7.87144	54.9106
Riverine	Recreation	Structures in Water	Wharf	Letter of Advice to Proponent (No HADD) F/A 35(1)	Ontario	gananoque	43.85	77.444	generalR	small	344.271	48.6383
Riverine	Recreation	Water Management	Water Withdrawal	Letter of Advice to Proponent (No HADD) F/A 35(1)	Ontario	clearview	43.4855	79.6199	small	small	62.9555	34.234
Riverine	Recreation	Watercourse Crossings	Bridges	Letter of Advice to Proponent (No HADD) F/A 35(1)	Ontario	tronsen	47.1899	84.3021	xingR	small	23.8971	53.8013
Riverine	Recreation	Watercourse Crossings	Bridges	Letter of Advice to Proponent (No HADD) F/A 35(1)	Ontario	kenora	50.9661	92.6996	xingR	small	205.187	47.2801
Riverine	Recreation	Watercourse Crossings	Bridges	Letter of Advice to Proponent (No HADD) F/A 35(1)	Ontario	atikokanrainy river	48.7586	91.6175	xingR	small	359.514	16.3659
Riverine	Recreation	Watercourse Crossings	Bridges	Letter of Advice to Proponent (No HADD) F/A 35(1)	Ontario	mcmurrich/monteith	45.4691	79.4568	xingR	small	891.501	40.6002
Riverine	Recreation	Watercourse Crossings	Bridges	Letter of Advice to Proponent (No HADD) F/A 35(1)	Ontario	port glasgow	42.5097	81.6113	xingR	small	1391.96	45.9984
Riverine	Recreation	Watercourse Crossings	Culverts	Letter of Advice to Proponent (No HADD) F/A 35(1)	Ontario	raleigh	42.3165	82.1974	roadB	small	1240.98	40.6487
Riverine	Recreation	Watercourse Crossings	Culverts	Letter of Advice to Proponent (No HADD) F/A 35(1)	Ontario	wheatley	42.0939	82.4619	roadB	small	3969.66	65.7061
Riverine	Recreation	Watercourse Crossings	Culverts	Letter of Advice to Proponent (No HADD) F/A 35(1)	Ontario	north kawartha	44.8137	78.1988	roadB	small	4548.23	67.4209
Riverine	Recreation	Watercourse Crossings	Culverts	Letter of Advice to Proponent (No HADD) F/A 35(1)	Ontario	aubrey	49.7651	92.9917	roadB	small	6472.87	36.049
Riverine	Recreation	Watercourse Crossings	Other	Letter of Advice to Proponent (No HADD) F/A 35(1)	Ontario	killarney	46.0306	81.4759	roadB	small	147.076	77.7461
Riverine	To be determined by Assessment staff	Instream Works	Other	Letter of Advice to Proponent (No HADD) F/A 35(1)	Ontario	pelhem	43.0969	79.2909	generalR	small	104.48	47.2128
Riverine	To be determined by Assessment staff	Shoreline Works (Foreshore, Streambank and Riparian Work)	Other	Letter of Advice to Proponent (No HADD) F/A 35(1)	Ontario	toronto	43.6745	79.4812	shoreR	small	366.817	63.2503
Riverine	To be determined by Assessment staff	Shoreline Works (Foreshore, Streambank and Riparian Work)	Shoreline Stabilization Treatment	Letter of Advice to Proponent (No HADD) F/A 35(1)	Ontario	kincardine former	44.2122	81.5849	shoreR	small	143.638	89.2572
Riverine	To be determined by Assessment staff	Shoreline Works (Foreshore, Streambank and Riparian Work)	Shoreline Stabilization Treatment	Letter of Advice to Proponent (No HADD) F/A 35(1)	Ontario	kincardine former	44.2122	81.5849	shoreR	small	4575.53	72.8153
Riverine	To be determined by Assessment staff	Watercourse Crossings	Causeway	Letter of Advice to Proponent (No HADD) F/A 35(1)	Ontario	de gaulle	47.6266	83.054	roadB	small	2256.39	52.5529
Riverine	To be determined by Assessment staff	Watercourse Crossings	Culverts	Letter of Advice to Proponent (No HADD) F/A 35(1)	Ontario	shipley	47.5116	82.6288	roadB	small	1416.54	62.2116
Riverine	To be determined by Assessment staff	Watercourse Crossings	Culverts	Letter of Advice to Proponent (No HADD) F/A 35(1)	Ontario	halsey	47.7146	83.178	roadB	small	2618.95	113.818
Riverine	To be determined by Assessment staff	Watercourse Crossings	Culverts	Letter of Advice to Proponent (No HADD) F/A 35(1)	Ontario	ceylon	47.4735	82.5285	roadB	small	5389.07	45.9088
Riverine	Transportation	Instream Works	Channel Modifications	Letter of Advice to Proponent (No HADD) F/A 35(1)	Ontario	barrie	44.6302	78.3988	chalignR	small	767.413	30.2717
Riverine	Transportation	Instream Works	Channel Modifications	Letter of Advice to Proponent (No HADD) F/A 35(1)	Ontario	mactier	45.1379	79.771	chalignR	small	848.664	90.211
Riverine	Transportation	Instream Works	Other	Letter of Advice to Proponent (No HADD) F/A 35(1)	Ontario	cairo	47.9616	80.6094	generalR	small	217.039	82.0582
Riverine	Transportation	Shoreline Works (Foreshore, Streambank and Riparian Work)	Infilling	Letter of Advice to Proponent (No HADD) F/A 35(1)	Ontario	henvey/wallbridge	45.783	80.5484	generalR	small	412.774	49.7719
Riverine	Transportation	Shoreline Works (Foreshore, Streambank and Riparian Work)	Other	Letter of Advice to Proponent (No HADD) F/A 35(1)	Ontario	leitch	49.1619	81.129	shoreR	small	264.72	55.5279
Riverine	Transportation	Shoreline Works (Foreshore, Streambank and Riparian Work)	Shoreline Stabilization Treatment	Letter of Advice to Proponent (No HADD) F/A 35(1)	Ontario	south glengarry	45.0521	74.5426	shoreR	small	33.7341	99.2195
Riverine	Transportation	Structures in Water	Other	Letter of Advice to Proponent (No HADD) F/A 35(1)	Ontario	essonville	45.0035	78.3073	generalR	small	110.058	78.9317
Riverine	Transportation	Structures in Water	Other	Letter of Advice to Proponent (No HADD) F/A 35(1)	Ontario	wellington north	43.9159	80.6511	generalR	small	5206.71	67.0917
Riverine	Transportation	Watercourse Crossings	Bridges	Letter of Advice to Proponent (No HADD) F/A 35(1)	Ontario	crawford	48.8082	81.3949	xingR	small	27.3316	32.0406
Riverine	Transportation	Watercourse Crossings	Bridges	Letter of Advice to Proponent (No HADD) F/A 35(1)	Ontario	champlain	48.7926	83.3524	xingR	small	45.7809	42.9762
Riverine	Transportation	Watercourse Crossings	Bridges	Letter of Advice to Proponent (No HADD) F/A 35(1)	Ontario	specht	47.0942	82.0319	xingR	small	49.297	38.7808
Riverine	Transportation	Watercourse Crossings	Bridges	Letter of Advice to Proponent (No HADD) F/A 35(1)	Ontario	middlesex centre	43.1737	81.4478	xingR	small	75.1012	115.356
Riverine	Transportation	Watercourse Crossings	Bridges	Letter of Advice to Proponent (No HADD) F/A 35(1)	Ontario	marmora and lake	44.5569	77.6896	xingR	small	86.7563	38.8252
Riverine	Transportation	Watercourse Crossings	Bridges	Letter of Advice to Proponent (No HADD) F/A 35(1)	Ontario	armour	45.6289	79.344	xingR	small	141.007	47.6933
Riverine	Transportation	Watercourse Crossings	Bridges	Letter of Advice to Proponent (No HADD) F/A 35(1)	Ontario	capreol	46.6903	80.8674	xingR	small	149.315	84.8458
Riverine	Transportation	Watercourse Crossings	Bridges	Letter of Advice to Proponent (No HADD) F/A 35(1)	Ontario	davis	46.6751	80.5057	xingR	small	160.247	84.7452
Riverine	Transportation	Watercourse Crossings	Bridges	Letter of Advice to Proponent (No HADD) F/A 35(1)	Ontario	burnstown	45.3878	76.5794	xingR	small	167.522	55.779
Riverine	Transportation	Watercourse Crossings	Bridges	Letter of Advice to Proponent (No HADD) F/A 35(1)	Ontario	riberdy creek caldwell	46.3638	80.1029	xingR	small	206.179	75.4926
Riverine	Transportation	Watercourse Crossings	Bridges	Letter of Advice to Proponent (No HADD) F/A 35(1)	Ontario	ratter	46.5052	80.4168	xingR	small	216.95	60.4374
Riverine	Transportation	Watercourse Crossings	Bridges	Letter of Advice to Proponent (No HADD) F/A 35(1)	Ontario	ottawa	45.3558	75.6133	xingR	small	258.072	156.887
Riverine	Transportation	Watercourse Crossings	Bridges	Letter of Advice to Proponent (No HADD) F/A 35(1)	Ontario	south stormont	45.0969	74.7968	xingR	small	286.909	34.6178
Riverine	Transportation	Watercourse Crossings	Bridges	Letter of Advice to Proponent (No HADD) F/A 35(1)	Ontario	essex	42.1475	82.8333	xingR	small	308.837	55.1543
Riverine	Transportation	Watercourse Crossings	Bridges	Letter of Advice to Proponent (No HADD) F/A 35(1)	Ontario	neelon	46.4718	80.8595	xingR	small	392.747	54.1948
Riverine	Transportation	Watercourse Crossings	Bridges	Letter of Advice to Proponent (No HADD) F/A 35(1)	Ontario	south sandwich	42.236	82.9265	xingR	small	408.426	33.8063
Riverine	Transportation	Watercourse Crossings	Bridges	Letter of Advice to Proponent (No HADD) F/A 35(1)	Ontario	savanne	48.9757	90.2288	xingR	small	491.309	34.4746
Riverine	Transportation	Watercourse Crossings	Bridges	Letter of Advice to Proponent (No HADD) F/A 35(1)	Ontario	havelock/belmont/methuen	45.2694	78.6275	xingR	small	1064.69	51.9369
Riverine	Transportation	Watercourse Crossings	Bridges	Letter of Advice to Proponent (No HADD) F/A 35(1)	Ontario	havelock/belmont/methuen	45.2694	78.6275	xingR	small	1248.99	57.7602
Riverine	Transportation	Watercourse Crossings	Bridges	Letter of Advice to Proponent (No HADD) F/A 35(1)	Ontario	parnell	49.3625	82.9601	xingR	small	1729.68	65.4612
Riverine	Transportation	Watercourse Crossings	Bridges	Letter of Advice to Proponent (No HADD) F/A 35(1)	Ontario	shearer	49.3758	83.11	xingR	small	2573.55	58.6372
Riverine	Transportation	Watercourse Crossings	Culverts	Letter of Advice to Proponent (No HADD) F/A 35(1)	Ontario	maidstone	42.2929	82.7942	roadB	small	62.5417	35.7374
Riverine	Transportation	Watercourse Crossings	Culverts	Letter of Advice to Proponent (No HADD) F/A 35(1)	Ontario	huntsville	45.311	79.2773	roadB	small	62.672	57.9612
Riverine	Transportation	Watercourse Crossings	Culverts	Letter of Advice to Proponent (No HADD) F/A 35(1)	Ontario	haycock	49.774	94.2663	roadB	small	121.131	66.1982
Riverine	Transportation	Watercourse Crossings	Culverts	Letter of Advice to Proponent (No HADD) F/A 35(1)	Ontario	sandwich south	42.236	82.9265	roadB	small	136.982	42.4802
Riverine	Transportation	Watercourse Crossings	Culverts	Letter of Advice to Proponent (No HADD) F/A 35(1)	Ontario	bracebridge	45.0264	79.19	roadB	small	196.279	58.7078
Riverine	Transportation	Watercourse Crossings	Culverts	Letter of Advice to Proponent (No HADD) F/A 35(1)	Ontario	sioux lookout	50.0905	91.958	roadB	small	201.955	50.4368
Riverine	Transportation	Watercourse Crossings	Culverts	Letter of Advice to Proponent (No HADD) F/A 35(1)	Ontario	sault ste. marie	46.5588	84.3469	roadB	small	202.051	67.12
Riverine	Transportation	Watercourse Crossings	Culverts	Letter of Advice to Proponent (No HADD) F/A 35(1)	Ontario	parnell	49.3625	82.9601	roadB	small	317.943	62.0728
Riverine	Transportation	Watercourse Crossings	Culverts	Letter of Advice to Proponent (No HADD) F/A 35(1)	Ontario	bracebridge	45.0264	79.19	roadB	small	324.301	49.5878
Riverine	Transportation	Watercourse Crossings	Culverts	Letter of Advice to Proponent (No HADD) F/A 35(1)	Ontario	maidstone	42.2929	82.7942	roadB	small	371.051	76.0045
Riverine	Transportation	Watercourse Crossings	Culverts	Letter of Advice to Proponent (No HADD) F/A 35(1)	Ontario	tustin	49.8408	93.7977	roadB	small	418.947	45.3797
Riverine	Transportation	Watercourse Crossings	Culverts	Letter of Advice to Proponent (No HADD) F/A 35(1)	Ontario	shuniah	49.9716	90.7794	roadB	small	423.407	12.343
Riverine	Transportation	Watercourse Crossings	Culverts	Letter of Advice to Proponent (No HADD) F/A 35(1)	Ontario	ceylon	47.4735	82.5285	roadB	small	463.616	86.5953
Riverine	Transportation	Watercourse Crossings	Culverts	Letter of Advice to Proponent (No HADD) F/A 35(1)	Ontario	gidley	49.7837	94.8155	roadB	small	475.33	49.0484
Riverine	Transportation	Watercourse Crossings	Culverts	Letter of Advice to Proponent (No HADD) F/A 35(1)	Ontario	ashfield-colburne-wawanosh	43.8788	81.7234	roadB	small	500.68	31.3639
Riverine	Transportation	Watercourse Crossings	Culverts	Letter of Advice to Proponent (No HADD) F/A 35(1)	Ontario	gravenhurst	44.8686	79.3394	roadB	small	590.031	30.7593
Riverine	Transportation	Watercourse Crossings	Culverts	Letter of Advice to Proponent (No HADD) F/A 35(1)	Ontario	carew	47.4388	82.3022	roadB	small	592.19	42.5003
Riverine	Transportation	Watercourse Crossings	Culverts	Letter of Advice to Proponent (No HADD) F/A 35(1)	Ontario	patience	48.992	88.0303	roadB	small	597.315	43.0984
Riverine	Transportation	Watercourse Crossings	Culverts	Letter of Advice to Proponent (No HADD) F/A 35(1)	Ontario	icipality wiggins	48.9145	87.7618	roadB	small	606.385	35.2498
Riverine	Transportation	Watercourse Crossings	Culverts	Letter of Advice to Proponent (No HADD) F/A 35(1)	Ontario	centre wellington	43.5653	80.2815	roadB	small	611.051	53.492
Riverine	Transportation	Watercourse Crossings	Culverts	Letter of Advice to Proponent (No HADD) F/A 35(1)	Ontario	maidstone	42.2929	82.7942	roadB	small	639.383	61.5796
Riverine	Transportation	Watercourse Crossings	Culverts	Letter of Advice to Proponent (No HADD) F/A 35(1)	Ontario	maidstone	42.2929	82.7942	roadB	small	639.515	56.037
Riverine	Transportation	Watercourse Crossings	Culverts	Letter of Advice to Proponent (No HADD) F/A 35(1)	Ontario	jaffray melick	49.7837	94.4716	roadB	small	646.706	41.1902
Riverine	Transportation	Watercourse Crossings	Culverts	Letter of Advice to Proponent (No HADD) F/A 35(1)	Ontario	macdonald	46.498	84.0164	roadB	small	648.456	59.4288
Riverine	Transportation	Watercourse Crossings	Culverts	Letter of Advice to Proponent (No HADD) F/A 35(1)	Ontario	whitestone	45.682	79.9834	roadB	small	654.294	37.9995
Riverine	Transportation	Watercourse Crossings	Culverts	Letter of Advice to Proponent (No HADD) F/A 35(1)	Ontario	bazett	47.25	82.0436	roadB	small	667.31	60.4019
Riverine	Transportation	Watercourse Crossings	Culverts	Letter of Advice to Proponent (No HADD) F/A 35(1)	Ontario	markham	43.8834	79.2843	roadB	small	707.982	47.9513
Riverine	Transportation	Watercourse Crossings	Culverts	Letter of Advice to Proponent (No HADD) F/A 35(1)	Ontario	delore	48.3762	81.2995	roadB	small	756.572	61.3267
Riverine	Transportation	Watercourse Crossings	Culverts	Letter of Advice to Proponent (No HADD) F/A 35(1)	Ontario	broderick	49.7733	94.9507	roadB	small	759.423	39.8565
Riverine	Transportation	Watercourse Crossings	Culverts	Letter of Advice to Proponent (No HADD) F/A 35(1)	Ontario	thunder bay	46.9717	86.5546	roadB	small	786.024	63.9631
Riverine	Transportation	Watercourse Crossings	Culverts	Letter of Advice to Proponent (No HADD) F/A 35(1)	Ontario	dysart	45.0411	78.4992	roadB	small	798.012	50.5131
Riverine	Transportation	Watercourse Crossings	Culverts	Letter of Advice to Proponent (No HADD) F/A 35(1)	Ontario	thunder bay	46.9717	86.5546	roadB	small	862.262	70.0872
Riverine	Transportation	Watercourse Crossings	Culverts	Letter of Advice to Proponent (No HADD) F/A 35(1)	Ontario	shipley	47.5116	82.6288	roadB	small	873.13	45.8702
Riverine	Transportation	Watercourse Crossings	Culverts	Letter of Advice to Proponent (No HADD) F/A 35(1)	Ontario	burlingtonhamilton	43.3701	79.814	roadB	small	896.04	35.5044
Riverine	Transportation	Watercourse Crossings	Culverts	Letter of Advice to Proponent (No HADD) F/A 35(1)	Ontario	monmouth	44.9713	78.2515	roadB	small	953.305	58.978
Riverine	Transportation	Watercourse Crossings	Culverts	Letter of Advice to Proponent (No HADD) F/A 35(1)	Ontario	chapleau	47.8156	83.4233	roadB	small	970.149	42.6078
Riverine	Transportation	Watercourse Crossings	Culverts	Letter of Advice to Proponent (No HADD) F/A 35(1)	Ontario	capreol	46.6903	80.8674	roadB	small	975.747	91.7474
Riverine	Transportation	Watercourse Crossings	Culverts	Letter of Advice to Proponent (No HADD) F/A 35(1)	Ontario	delmage	48.0629	83.8169	roadB	small	1072.81	30.0044
Riverine	Transportation	Watercourse Crossings	Culverts	Letter of Advice to Proponent (No HADD) F/A 35(1)	Ontario	machin	49.3679	82.0295	roadB	small	1245.63	30.6667
Riverine	Transportation	Watercourse Crossings	Culverts	Letter of Advice to Proponent (No HADD) F/A 35(1)	Ontario	maidstone	42.2929	82.7942	roadB	small	1424.8	66.204
Riverine	Transportation	Watercourse Crossings	Culverts	Letter of Advice to Proponent (No HADD) F/A 35(1)	Ontario	goldie	48.6287	89.8516	roadB	small	1465.13	70.7867
Riverine	Transportation	Watercourse Crossings	Culverts	Letter of Advice to Proponent (No HADD) F/A 35(1)	Ontario	oliver	48.4321	89.5683	roadB	small	1469.72	55.8244
Riverine	Transportation	Watercourse Crossings	Culverts	Letter of Advice to Proponent (No HADD) F/A 35(1)	Ontario	louise	46.317	81.3846	roadB	small	1494.69	38.1515
Riverine	Transportation	Watercourse Crossings	Culverts	Letter of Advice to Proponent (No HADD) F/A 35(1)	Ontario	eton	49.8599	92.9521	roadB	small	1514.26	34.9746
Riverine	Transportation	Watercourse Crossings	Culverts	Letter of Advice to Proponent (No HADD) F/A 35(1)	Ontario	guilford	45.1517	78.5744	roadB	small	1543.83	69.6916
Riverine	Transportation	Watercourse Crossings	Culverts	Letter of Advice to Proponent (No HADD) F/A 35(1)	Ontario	morris turnberry	43.7826	81.31	roadB	small	1766.7	22.6488
Riverine	Transportation	Watercourse Crossings	Culverts	Letter of Advice to Proponent (No HADD) F/A 35(1)	Ontario	mckellar	45.4922	79.8531	roadB	small	1828.94	34.7977
Riverine	Transportation	Watercourse Crossings	Culverts	Letter of Advice to Proponent (No HADD) F/A 35(1)	Ontario	halsey	47.7146	83.178	roadB	small	1831.21	47.9067
Riverine	Transportation	Watercourse Crossings	Culverts	Letter of Advice to Proponent (No HADD) F/A 35(1)	Ontario	dysart	45.0411	78.4992	roadB	small	1858.28	53.9191
Riverine	Transportation	Watercourse Crossings	Culverts	Letter of Advice to Proponent (No HADD) F/A 35(1)	Ontario	lessard	49.2575	85.0082	roadB	small	2010.92	85.8857
Riverine	Transportation	Watercourse Crossings	Culverts	Letter of Advice to Proponent (No HADD) F/A 35(1)	Ontario	maidstone	42.2929	82.7942	roadB	small	2101.01	57.3249
Riverine	Transportation	Watercourse Crossings	Culverts	Letter of Advice to Proponent (No HADD) F/A 35(1)	Ontario	tyendinaga mohawk	44.1856	77.1575	roadB	small	2305.04	100.539
Riverine	Transportation	Watercourse Crossings	Culverts	Letter of Advice to Proponent (No HADD) F/A 35(1)	Ontario	kenora	50.9661	92.6996	roadB	small	2501.86	70.5778
Riverine	Transportation	Watercourse Crossings	Culverts	Letter of Advice to Proponent (No HADD) F/A 35(1)	Ontario	gidley	49.7837	94.8155	roadB	small	2640.16	54.7007
Riverine	Transportation	Watercourse Crossings	Culverts	Letter of Advice to Proponent (No HADD) F/A 35(1)	Ontario	london	43.0256	81.2655	roadB	small	2895.81	54.369
Riverine	Transportation	Watercourse Crossings	Culverts	Letter of Advice to Proponent (No HADD) F/A 35(1)	Ontario	sultan	47.5917	82.7574	roadB	small	2935.04	18.6854
Riverine	Transportation	Watercourse Crossings	Culverts	Letter of Advice to Proponent (No HADD) F/A 35(1)	Ontario	broderick	49.7733	94.9507	roadB	small	2979.24	51.4493
Riverine	Transportation	Watercourse Crossings	Culverts	Letter of Advice to Proponent (No HADD) F/A 35(1)	Ontario	mcallister	48.9349	87.8699	roadB	small	2990.72	40.8022
Riverine	Transportation	Watercourse Crossings	Culverts	Letter of Advice to Proponent (No HADD) F/A 35(1)	Ontario	monmouth	44.9713	78.2515	roadB	small	3644.89	29.6141
Riverine	Transportation	Watercourse Crossings	Culverts	Letter of Advice to Proponent (No HADD) F/A 35(1)	Ontario	oliver	48.4321	89.5683	roadB	small	3768.76	49.5883
Riverine	Transportation	Watercourse Crossings	Culverts	Letter of Advice to Proponent (No HADD) F/A 35(1)	Ontario	maidstone	42.2929	82.7942	roadB	small	4144.56	33.0007
Riverine	Transportation	Watercourse Crossings	Culverts	Letter of Advice to Proponent (No HADD) F/A 35(1)	Ontario	toronto	43.6745	79.4812	roadB	small	5521.27	49.847
Riverine	Transportation	Watercourse Crossings	Culverts	Letter of Advice to Proponent (No HADD) F/A 35(1)	Ontario	mackenzie	48.5502	88.9737	roadB	small	7172.31	60.8706
Riverine	Transportation	Watercourse Crossings	Culverts	Letter of Advice to Proponent (No HADD) F/A 35(1)	Ontario	havelock	45.2694	78.6275	roadB	small	8851.79	27.2148
Riverine	Transportation	Watercourse Crossings	Culverts	Letter of Advice to Proponent (No HADD) F/A 35(1)	Ontario	sandwich south	42.236	82.9265	roadB	small	21148.1	41.5957
Riverine	Transportation	Watercourse Crossings	Ice Roads / Bridges	Letter of Advice to Proponent (No HADD) F/A 35(1)	Ontario	wapekeka	53.7334	89.5335	generalL	small	330.959	120.66
Riverine	Transportation	Watercourse Crossings	Other	Letter of Advice to Proponent (No HADD) F/A 35(1)	Ontario	sarnia	42.974	82.3257	roadB	small	257.257	21.7583
Riverine	Urban & Rural Development	Dredging	Dredging - Maintenance	Letter of Advice to Proponent (No HADD) F/A 35(1)	Ontario	brockville	44.5973	75.6855	dredgeB	small	21792.4	74.3425
Riverine	Urban & Rural Development	Instream Works	Channel Modifications	Letter of Advice to Proponent (No HADD) F/A 35(1)	Ontario	seaforth	43.5545	81.3943	chalignR	small	3019.49	78.4118
Riverine	Urban & Rural Development	Instream Works	Debris Removal	Letter of Advice to Proponent (No HADD) F/A 35(1)	Ontario	mountjoy	48.5255	81.3566	small	small	56.3968	51.953
Riverine	Urban & Rural Development	Instream Works	Other	Letter of Advice to Proponent (No HADD) F/A 35(1)	Ontario	brampton	43.6882	79.7608	generalR	small	249.559	32.5849
Riverine	Urban & Rural Development	Instream Works	Other	Letter of Advice to Proponent (No HADD) F/A 35(1)	Ontario	tech	48.145	80.0725	generalR	small	2170.19	13.7748
Riverine	Urban & Rural Development	Log Handling	Log Sort - In Water	Letter of Advice to Proponent (No HADD) F/A 35(1)	Ontario	burnt river	44.6753	78.6973	small	small	60.4381	49.4448
Riverine	Urban & Rural Development	Shoreline Works (Foreshore, Streambank and Riparian Work)	Shoreline Stabilization Treatment	Letter of Advice to Proponent (No HADD) F/A 35(1)	Ontario	tehkummah	45.5983	82.0724	shoreR	small	2.72786	54.1993
Riverine	Urban & Rural Development	Shoreline Works (Foreshore, Streambank and Riparian Work)	Shoreline Stabilization Treatment	Letter of Advice to Proponent (No HADD) F/A 35(1)	Ontario	strong	45.7202	79.3968	shoreR	small	5.25624	36.05
Riverine	Urban & Rural Development	Shoreline Works (Foreshore, Streambank and Riparian Work)	Shoreline Stabilization Treatment	Letter of Advice to Proponent (No HADD) F/A 35(1)	Ontario	huntsville	45.311	79.2773	shoreR	small	21.8595	43.9674
Riverine	Urban & Rural Development	Shoreline Works (Foreshore, Streambank and Riparian Work)	Shoreline Stabilization Treatment	Letter of Advice to Proponent (No HADD) F/A 35(1)	Ontario	wallaceburg	42.5946	82.3843	shoreR	small	23.7233	24.8674
Riverine	Urban & Rural Development	Shoreline Works (Foreshore, Streambank and Riparian Work)	Shoreline Stabilization Treatment	Letter of Advice to Proponent (No HADD) F/A 35(1)	Ontario	fort frances	48.6126	93.3938	shoreR	small	246.385	65.6093
Riverine	Urban & Rural Development	Structures in Water	Effluent Outfall	Letter of Advice to Proponent (No HADD) F/A 35(1)	Ontario	kenora	50.9661	92.6996	shoreR	small	59.8457	18.9416
Riverine	Urban & Rural Development	Structures in Water	Water Intake	Letter of Advice to Proponent (No HADD) F/A 35(1)	Ontario	kinmount	44.7809	78.651	shoreR	small	102.424	101.488
Riverine	Urban & Rural Development	Water Management	Stormwater Management	Letter of Advice to Proponent (No HADD) F/A 35(1)	Ontario	huntsville	45.311	79.2773	small	small	137.336	64.2552
Riverine	Urban & Rural Development	Watercourse Crossings	Bridges	Letter of Advice to Proponent (No HADD) F/A 35(1)	Ontario	carnarvon	45.6853	82.2016	xingR	small	293.458	65.2453
Riverine	Urban & Rural Development	Watercourse Crossings	Culverts	Letter of Advice to Proponent (No HADD) F/A 35(1)	Ontario	huntsville	45.311	79.2773	roadB	small	73.1673	28.4313
Riverine	Urban & Rural Development	Watercourse Crossings	Culverts	Letter of Advice to Proponent (No HADD) F/A 35(1)	Ontario	tay	44.7551	79.7901	roadB	small	241.822	60.9795
Riverine	Urban & Rural Development	Watercourse Crossings	Culverts	Letter of Advice to Proponent (No HADD) F/A 35(1)	Ontario	bracebridge	45.0264	79.19	roadB	small	423.073	10.9356
Riverine	Urban & Rural Development	Watercourse Crossings	Culverts	Letter of Advice to Proponent (No HADD) F/A 35(1)	Ontario	norman	46.7477	80.8849	roadB	small	620.507	45.2006
Riverine	Urban & Rural Development	Watercourse Crossings	Culverts	Letter of Advice to Proponent (No HADD) F/A 35(1)	Ontario	huntsville	45.311	79.2773	roadB	small	876.883	63.2962
Riverine	Urban & Rural Development	Watercourse Crossings	Culverts	Letter of Advice to Proponent (No HADD) F/A 35(1)	Ontario	shedden	46.2255	82.3818	roadB	small	904.504	92.3679
Riverine	Urban & Rural Development	Watercourse Crossings	Culverts	Letter of Advice to Proponent (No HADD) F/A 35(1)	Ontario	paipoonge	48.3576	89.5201	roadB	small	908.995	33.408
Riverine	Urban & Rural Development	Watercourse Crossings	Culverts	Letter of Advice to Proponent (No HADD) F/A 35(1)	Ontario	orillia	44.6606	79.4613	roadB	small	932.172	54.8624
Riverine	Urban & Rural Development	Watercourse Crossings	Culverts	Letter of Advice to Proponent (No HADD) F/A 35(1)	Ontario	chatham kent	42.547	82.2695	roadB	small	1252.27	88.503
Riverine	Urban & Rural Development	Watercourse Crossings	Culverts	Letter of Advice to Proponent (No HADD) F/A 35(1)	Ontario	north bruce peninsula	44.802	81.941	roadB	small	1819.04	46.6936
Riverine	Urban & Rural Development	Watercourse Crossings	Culverts	Letter of Advice to Proponent (No HADD) F/A 35(1)	Ontario	lake of bays	45.2857	79.022	roadB	small	2660.98	47.1678
Riverine	Urban & Rural Development	Watercourse Crossings	Open Cut Crossing	Letter of Advice to Proponent (No HADD) F/A 35(1)	Ontario	the north shore	46.147	82.4388	xingR	small	58.7412	80.356
Riverine	Urban & Rural Development	Watercourse Crossings	Open Cut Crossing	Letter of Advice to Proponent (No HADD) F/A 35(1)	Ontario	broder	46.4114	81.0064	xingR	small	298.73	49.4551
Riverine	Urban & Rural Development	Watercourse Crossings	Trenchless Crossing	Letter of Advice to Proponent (No HADD) F/A 35(1)	Ontario	somerville	44.6876	78.7126	small	small	91.0709	38.2868
Riverine	Forestry	Watercourse Crossings	Culverts	Mitigation Measures recommended to Permitting Agency (No HADD) F/A 35(1)	Ontario	isaac	48.0471	84.3121	roadB	small	1290.81	42.0137
Riverine	Oil & Gas	Watercourse Crossings	Other	Mitigation Measures recommended to Permitting Agency (No HADD) F/A 35(1)	Ontario	geraldton	49.7197	86.9505	roadB	small	80.1446	90.3601
Riverine	Power Generation	Watercourse Crossings	Culverts	Mitigation Measures recommended to Permitting Agency (No HADD) F/A 35(1)	Ontario	kincardine	44.2079	81.5522	roadB	small	2255.29	45.0819
Riverine	Transportation	Watercourse Crossings	Bridges	Mitigation Measures recommended to Permitting Agency (No HADD) F/A 35(1)	Ontario	whitby	43.8654	78.915	xingR	small	12.154	70.9026
Riverine	Transportation	Watercourse Crossings	Culverts	Mitigation Measures recommended to Permitting Agency (No HADD) F/A 35(1)	Ontario	halsey	47.7146	83.178	roadB	small	284.765	101.581
Riverine	Transportation	Watercourse Crossings	Culverts	Mitigation Measures recommended to Permitting Agency (No HADD) F/A 35(1)	Ontario	daoust	47.7154	83.3335	roadB	small	311.534	110.019
Riverine	Transportation	Watercourse Crossings	Culverts	Mitigation Measures recommended to Permitting Agency (No HADD) F/A 35(1)	Ontario	guibord	48.5022	80.2056	roadB	small	792.039	49.9695
Riverine	Forestry	Watercourse Crossings	Bridges	Operational Statement Provided	Ontario	egan	48.4501	80.6461	xingR	small	98.6969	57.9611
Riverine	Industrial/Commercial	Watercourse Crossings	Bridges	Operational Statement Provided	Ontario	red lake	48.1535	86.2242	xingR	small	22.2036	61.2336
Riverine	Mining	Watercourse Crossings	Bridges	Operational Statement Provided	Ontario	killins	48.2441	85.1026	xingR	small	532.438	66.8693
Riverine	Oil & Gas	Watercourse Crossings	Cables	Operational Statement Provided	Ontario	seguin	49.2375	80.2042	small	small	41.1856	16.0637
Riverine	Private Residential	Shoreline Works (Foreshore, Streambank and Riparian Work)	Other	Operational Statement Provided	Ontario	havelock	45.2694	78.6275	shoreR	small	9.91725	36.2302
Riverine	Recreation	Dredging	Dredging - New	Operational Statement Provided	Ontario	carr	48.5438	80.4862	dredgeB	small	26.3886	48.782
Riverine	Recreation	Instream Works	Other	Operational Statement Provided	Ontario	waterloo	43.4746	80.4934	generalR	small	47.4381	75.4061
Riverine	Recreation	Structures in Water	Docks and Boathouse	Operational Statement Provided	Ontario	mattagami	47.7804	81.5684	dockB	small	16.2597	56.0694
Riverine	Recreation	Watercourse Crossings	Other	Operational Statement Provided	Ontario	killarney	46.0306	81.4759	roadB	small	1097.59	59.102
Riverine	Transportation	Watercourse Crossings	Bridges	Operational Statement Provided	Ontario	matheson	48.5922	81.0224	xingR	small	52.5113	39.0244
Riverine	Transportation	Watercourse Crossings	Bridges	Operational Statement Provided	Ontario	thompson	46.2147	83.1479	xingR	small	99.9271	55.0816
Riverine	Transportation	Watercourse Crossings	Bridges	Operational Statement Provided	Ontario	moonbeam	49.3565	82.166	xingR	small	108.579	34.094
Riverine	Transportation	Watercourse Crossings	Ice Roads / Bridges	Operational Statement Provided	Ontario	polar bear provincial park	55.1149	83.8538	generalL	small	335.135	63.8796
Riverine	Urban & Rural Development	Watercourse Crossings	Culverts	Operational Statement Provided	Ontario	bracebridge	45.0264	79.19	roadB	small	543.869	46.5813
Riverine	Forestry	Watercourse Crossings	Bridges	Specialist Advice by DFO (as Expert FA) to an RA	Ontario	bullock	47.5352	84.5277	xingR	small	81.0398	58.7685
Riverine	Forestry	Watercourse Crossings	Bridges	Specialist Advice by DFO (as Expert FA) to an RA	Ontario	martin	48.7179	84.1024	xingR	small	107.183	39.3073
Riverine	Forestry	Watercourse Crossings	Bridges	Specialist Advice by DFO (as Expert FA) to an RA	Ontario	thunder bay	46.9717	86.5546	xingR	small	216.075	74.3092
Riverine	Forestry	Watercourse Crossings	Bridges	Specialist Advice by DFO (as Expert FA) to an RA	Ontario	kenora	50.9661	92.6996	xingR	small	390.804	44.9543
Riverine	Forestry	Watercourse Crossings	Bridges	Specialist Advice by DFO (as Expert FA) to an RA	Ontario	white river	48.5798	85.44	xingR	small	666.222	97.6335
Riverine	Industrial/Commercial	Other	Other	Specialist Advice by DFO (as Expert FA) to an RA	Ontario	north welland	43.0427	79.2126	hdb	small	4866.91	39.3782
Riverine	Industrial/Commercial	Water Management	Ω Water Control Structure {x}	Specialist Advice by DFO (as Expert FA) to an RA	Ontario	minto	43.5056	79.9178	wmgntB	small	385.179	139.799
Riverine	Military or Security	Instream Works	Drain and Irrigation Ditch Maintenance	Specialist Advice by DFO (as Expert FA) to an RA	Ontario	grimsby	43.1667	79.5772	small	small	52.3505	86.4393
Riverine	Military or Security	Watercourse Crossings	Other	Specialist Advice by DFO (as Expert FA) to an RA	Ontario	ottawa	45.3558	75.6133	roadB	small	122.796	82.6033
Riverine	Other	Contaminated Site Remediation	Contaminated Site Remediation	Specialist Advice by DFO (as Expert FA) to an RA	Ontario	ottawa	45.3558	75.6133	hdb	small	171.362	81.6778
Riverine	Other	Other	Other	Specialist Advice by DFO (as Expert FA) to an RA	Ontario	stokes river	44.9958	81.3715	small	small	41.3003	87.2212
Riverine	Other	Other	Other	Specialist Advice by DFO (as Expert FA) to an RA	Ontario	peterborough	44.4344	78.2948	small	small	63.0086	31.2988
Riverine	Power Generation	Instream Works	Other	Specialist Advice by DFO (as Expert FA) to an RA	Ontario	amaranth & melancthon	43.9896	80.3035	generalR	small	274.777	62.7912
Riverine	Power Generation	Watercourse Crossings	Culverts	Specialist Advice by DFO (as Expert FA) to an RA	Ontario	dennis	46.6598	84.5106	roadB	small	501.686	46.828
Riverine	Power Generation	Watercourse Crossings	Culverts	Specialist Advice by DFO (as Expert FA) to an RA	Ontario	dennis	46.6598	84.5106	roadB	small	2265.19	39.322
Riverine	Power Generation	Watercourse Crossings	Culverts	Specialist Advice by DFO (as Expert FA) to an RA	Ontario	port burwell	42.399	81.061	roadB	small	2712.49	67.0357
Riverine	Private Residential	Shoreline Works (Foreshore, Streambank and Riparian Work)	Other	Specialist Advice by DFO (as Expert FA) to an RA	Ontario	georgian bay	45.3273	80.4461	shoreR	small	463.939	57.219
Riverine	Private Residential	Structures in Water	Docks and Boathouse	Specialist Advice by DFO (as Expert FA) to an RA	Ontario	douro-dummer	44.4271	78.2122	dockB	small	44.9908	26.593
Riverine	Recreation	Structures in Water	Docks and Boathouse	Specialist Advice by DFO (as Expert FA) to an RA	Ontario	kawartha lakes	44.5281	78.6379	dockB	small	34.1591	38.3575
Riverine	Recreation	Structures in Water	Docks and Boathouse	Specialist Advice by DFO (as Expert FA) to an RA	Ontario	smith-ennismore-lakefield	44.4849	78.2765	dockB	small	55.9723	31.6894
Riverine	Recreation	Watercourse Crossings	Bridges	Specialist Advice by DFO (as Expert FA) to an RA	Ontario	port glasgow	42.5097	81.6113	xingR	small	127.57	69.2679
Riverine	Recreation	Watercourse Crossings	Bridges	Specialist Advice by DFO (as Expert FA) to an RA	Ontario	kenora	50.9661	92.6996	xingR	small	142.985	38.8017
Riverine	Recreation	Watercourse Crossings	Bridges	Specialist Advice by DFO (as Expert FA) to an RA	Ontario	elizabethtown	44.6169	75.7735	xingR	small	283.553	69.8476
Riverine	Recreation	Watercourse Crossings	Cables	Specialist Advice by DFO (as Expert FA) to an RA	Ontario	mallorytown	44.4774	75.8785	small	small	47.519	23.4746
Riverine	Transportation	Dredging	Dredging - Maintenance	Specialist Advice by DFO (as Expert FA) to an RA	Ontario	wapole island	42.5642	82.4952	dredgeB	small	114.142	80.1803
Riverine	Transportation	Dredging	Dredging - New	Specialist Advice by DFO (as Expert FA) to an RA	Ontario	sombra	42.7003	82.376	dredgeB	small	527.675	47.7389
Riverine	Transportation	Instream Works	Other	Specialist Advice by DFO (as Expert FA) to an RA	Ontario	kawartha lakes	44.5281	78.6379	generalR	small	75.2056	36.1818
Riverine	Transportation	Other	Other	Specialist Advice by DFO (as Expert FA) to an RA	Ontario	rideau river	44.8968	76.0398	roadB	small	7613.39	40.1354
Riverine	Transportation	Shoreline Works (Foreshore, Streambank and Riparian Work)	Other	Specialist Advice by DFO (as Expert FA) to an RA	Ontario	sarnia	42.974	82.3257	shoreR	small	5.97275	99.3784
Riverine	Transportation	Shoreline Works (Foreshore, Streambank and Riparian Work)	Other	Specialist Advice by DFO (as Expert FA) to an RA	Ontario	sarnia	42.974	82.3257	shoreR	small	249.899	49.7414
Riverine	Transportation	Shoreline Works (Foreshore, Streambank and Riparian Work)	Shoreline Stabilization Treatment	Specialist Advice by DFO (as Expert FA) to an RA	Ontario	sarnia	42.974	82.3257	shoreR	small	270.747	52.6541
Riverine	Transportation	Shoreline Works (Foreshore, Streambank and Riparian Work)	Shoreline Stabilization Treatment	Specialist Advice by DFO (as Expert FA) to an RA	Ontario	north kawartha	44.8137	78.1988	shoreR	small	366.687	61.836
Riverine	Transportation	Structures in Water	Other	Specialist Advice by DFO (as Expert FA) to an RA	Ontario	wapole island	42.5642	82.4952	generalR	small	14.6605	37.532
Riverine	Transportation	Water Management	Dam	Specialist Advice by DFO (as Expert FA) to an RA	Ontario	north grenville	44.9809	75.6646	wmgntB	small	57.402	58.6246
Riverine	Transportation	Water Management	Water Withdrawal	Specialist Advice by DFO (as Expert FA) to an RA	Ontario	kawartha lakes	44.5281	78.6379	small	small	41.6256	34.1852
Riverine	Transportation	Watercourse Crossings	Bridges	Specialist Advice by DFO (as Expert FA) to an RA	Ontario	south stormont	45.0969	74.7968	xingR	small	27.296	54.2177
Riverine	Transportation	Watercourse Crossings	Bridges	Specialist Advice by DFO (as Expert FA) to an RA	Ontario	seguin	49.2375	80.2042	xingR	small	33.2546	28.154
Riverine	Transportation	Watercourse Crossings	Bridges	Specialist Advice by DFO (as Expert FA) to an RA	Ontario	rideau lakes	44.7213	76.2453	xingR	small	41.9213	32.0527
Riverine	Transportation	Watercourse Crossings	Bridges	Specialist Advice by DFO (as Expert FA) to an RA	Ontario	dover	42.4386	82.371	xingR	small	73.0113	19.5166
Riverine	Transportation	Watercourse Crossings	Bridges	Specialist Advice by DFO (as Expert FA) to an RA	Ontario	south frontenac	44.449	76.4063	xingR	small	81.1292	64.996
Riverine	Transportation	Watercourse Crossings	Bridges	Specialist Advice by DFO (as Expert FA) to an RA	Ontario	kenora	50.9661	92.6996	xingR	small	88.9646	55.5547
Riverine	Transportation	Watercourse Crossings	Bridges	Specialist Advice by DFO (as Expert FA) to an RA	Ontario	kenora	50.9661	92.6996	xingR	small	112.682	35.7498
Riverine	Transportation	Watercourse Crossings	Bridges	Specialist Advice by DFO (as Expert FA) to an RA	Ontario	niagara	43.1241	79.2088	xingR	small	216.823	36.2575
Riverine	Transportation	Watercourse Crossings	Bridges	Specialist Advice by DFO (as Expert FA) to an RA	Ontario	middlesex centre	43.1737	81.4478	xingR	small	222.72	134.344
Riverine	Transportation	Watercourse Crossings	Bridges	Specialist Advice by DFO (as Expert FA) to an RA	Ontario	holland	44.4083	80.7837	xingR	small	242.445	53.1922
Riverine	Transportation	Watercourse Crossings	Bridges	Specialist Advice by DFO (as Expert FA) to an RA	Ontario	scarborough	43.7743	79.2334	xingR	small	244.343	25.0517
Riverine	Transportation	Watercourse Crossings	Bridges	Specialist Advice by DFO (as Expert FA) to an RA	Ontario	west carleton	45.3606	76.1219	xingR	small	258.229	59.2577
Riverine	Transportation	Watercourse Crossings	Bridges	Specialist Advice by DFO (as Expert FA) to an RA	Ontario	kenora	50.9661	92.6996	xingR	small	289.661	70.0434
Riverine	Transportation	Watercourse Crossings	Bridges	Specialist Advice by DFO (as Expert FA) to an RA	Ontario	south frontenac	44.449	76.4063	xingR	small	311.637	18.4281
Riverine	Transportation	Watercourse Crossings	Bridges	Specialist Advice by DFO (as Expert FA) to an RA	Ontario	milton	43.5056	79.9178	xingR	small	528.036	61.5885
Riverine	Transportation	Watercourse Crossings	Bridges	Specialist Advice by DFO (as Expert FA) to an RA	Ontario	neelon	46.4718	80.8595	xingR	small	1224.67	49.555
Riverine	Transportation	Watercourse Crossings	Bridges	Specialist Advice by DFO (as Expert FA) to an RA	Ontario	thompson	46.2147	83.1479	xingR	small	1462.84	83.1405
Riverine	Transportation	Watercourse Crossings	Culverts	Specialist Advice by DFO (as Expert FA) to an RA	Ontario	gundy	49.7836	95.0961	roadB	small	265.023	31.1264
Riverine	Transportation	Watercourse Crossings	Ice Roads / Bridges	Specialist Advice by DFO (as Expert FA) to an RA	Ontario	wapekeka	53.7334	89.5335	generalL	small	1.83058	70.8334
Riverine	Transportation	Watercourse Crossings	Ice Roads / Bridges	Specialist Advice by DFO (as Expert FA) to an RA	Ontario	wapekeka	53.7334	89.5335	generalL	small	306.488	57.8962
Riverine	Transportation	Watercourse Crossings	Other	Specialist Advice by DFO (as Expert FA) to an RA	Ontario	kingston	43.85	77.444	roadB	small	407.525	47.0815
Riverine	Urban & Rural Development	Instream Works	Other	Specialist Advice by DFO (as Expert FA) to an RA	Ontario	toronto	43.6745	79.4812	generalR	small	576.479	61.003
Riverine	Urban & Rural Development	Structures in Water	Water Intake	Specialist Advice by DFO (as Expert FA) to an RA	Ontario	sombra	42.7003	82.376	shoreR	small	107.556	48.241
Riverine	Urban & Rural Development	Watercourse Crossings	Bridges	Specialist Advice by DFO (as Expert FA) to an RA	Ontario	edwardsburgh /cardinal	44.8227	75.5003	xingR	small	2906.6	45.1167
Riverine	Urban & Rural Development	Watercourse Crossings	Culverts	Specialist Advice by DFO (as Expert FA) to an RA	Ontario	ottawa	45.3558	75.6133	roadB	small	1428.59	39.6372
Riverine	Urban & Rural Development	Watercourse Crossings	Open Cut Crossing	Specialist Advice by DFO (as Expert FA) to an RA	Ontario	serpent river	48.0145	85.9116	xingR	small	349.731	47.1965

## Sheet: Activity Impact Areas
All Values are m2 of aquatic habitat, and were collected from DFO audits referenced in the body of the text in de Kerckhove et al. 2013
General HADD	General LoA	General Marina	General Dock	General Dredge	General Road	General Water Management	General Breakwater	General Lake	Shoreline Lake	Mining Lake	General River	Mining River	Hydroelectric River	Channel Alignment River	Channel Crossing River
43	2.2	1024	6.5	15	167	37	10	2.2	6.3	3000	5	25	750	100	48
56	3.72	1500	12	40	220	480	19.75	3.72	9	3200	6	500	1000	100	111.5
98	5	1908	13	50	460	500	27	6.3	9.3	48000	10	600	5250	500	120
98	6	2275	20	54	500	1425	40.7	6.5	13	80000	10	600	23600	1250	600
143	6.3	2676	24	55.815	852	3500	42	9	14	103370	11	1600	75000	1250	1600
206	6.5	6000	25	98	1942	6500	55	9.3	15	263500	12	5000	94900	2000
281	9	9120	25	300	2420		65	10	16.5	316000	15	12000	118900	2200
389	9.3	10239	28	380	5110		109	12	20	7890000	15		120000	2500
472	10	12953	30.4	575			170	13	22.4		15.2		23700000	5000
542	10		41	650			250	13	23		18			5000
810	10		42.9	1700			250	14	29		18.3			8500
885	11		83.73	2000			380	15	30		20
932	12		109	4000			570	15	34.83		20
951	12		200	4070			750	16.5	40		20
982	13		209	15000			1350	19.75	40.5		24.4
1345	13						1773	20	41		25
1386	14						3400	20	51		27
1457	15						8000	20	52		27.4
1810	15							22.4	55		30
1822	15							23	56		30.4
1918	15							24	70		37.5
2012	15.2							25	75		39
2051	16.5							25	75.25		40
2105	18							27	87.6		42
2109	18.3							28	100		44
2138	19.75							29	100		48
2158	20							30	100		50
2183	20							34.83	108		50
2189	20							37	108		55
2276	20							40	108		55
2570	20							40	108		55
3638	20							40.5	108		55.7
7530	22.4							40.7	120		63
7567	23							41	125		65.4
7622	24							41	140		73
8448	24.4							42	148		80
8717	25							42.9	168		93
9777	25							50	170		100
10091	25							51	190		100
10760	27							52	244		106
11727	27							54	250		111.5
12099	27.4							55	287		114
12252	28							55	390		115
13094	29							55.815	400		120
13276	30							56	400		125
14225	30							65	400		135
14371	30.4							70	520		135
14382	34.83							75	560		200
15332	37							75.25	600		209
15357	37.5							83.73	780		210
18371	39							87.6	869		240
18884	40							98	1165		270
18908	40							100	1786		285
18985	40							100	1909		303
19094	40.5							100	2200		305
19394	40.7							108	2804		315
20011	41							108	3750		493
20068	41							108	5720		500
20224	42							108			650
20225	42							108			690
21319	42.9							109			720
21514	44							109			740
35122	48							113			750
40985	50							120			750
45652	50							125			860
46516	50							140			1200
55809	51							148			1380
64602	52							150			1400
72734	54							167			1472
78850	55							168			1600
80307	55							170			1942
88657	55							170			2182
90826	55							190			2900
96779	55							200			6089
101957	55.7							220			7500
115761	55.815							244			7500
117517	56							250			9120
120061	63							250			10000
124004	65							250			10239
127535	65.4							287
129040	70							380
139043	73							380
145420	75							390
149248	75.25							400
419822	80							400
458359	83.73							400
458595	87.6							460
675574	93							520
781913	98							560
848347	100							565
903902	100							570
7890000	100							575
23700000	100							600
	100							600
	106							600
	108							600
	108							750
	108							780
	108							852
	108							869
	109							1024
	109							1165
	111.5							1350
	113							1400
	114							1500
	115							1600
	120							1700
	120							1773
	125							1786
	125							1908
	135							1909
	135							2200
	140							2275
	148							2420
	150							2676
	167							2804
	168							3400
	170							3750
	170							4000
	190							5110
	200							5720
	200							6000
								6500
								8000
								12953
								15000

## Sheet: Distributions
Model Name	Model shortform	Ecosystem	Project Types	Distribution	Parameters
General Large HADD	hdb	All Types	Contaminated Site Remediation, Unidentified Impacts	Pareto IV	Scale: e11
					Ineq: e0.5
					Shape: e0.8
General Letters of Advice	small	All Types	Control Nuisance Species, Log Handling, Instream Works, Shoreline Works, Structures in Water, Water Management, Watercourse Crossings	Pareto IV	Scale: e4
					Ineq: e-1.5
					Shape: e0.1
General Marina	marinaB	All Types	Structures in Water	Log Normal	Mean: 8.2
					SD: 0.9
General Dock	dockB	All Types	Structures in Water	Log Normal	Mean: 4.0
					SD: 1.0
General Dredge	dredgeB	All Types	Dredging	Log Normal	Mean: 5.9
					SD: 2.0
General Road	roadB	All Types	Watercourse Crossings	Log Normal	Mean: 6.7
					SD: 1.1
General Water Management	wmgntB	All Types	Water Management	Log Normal	Mean: 6.7
					SD: 1.7
General Breakwater	breakwaterL	All Types	Shoreline Works and Structures in Water	Log Normal	Mean: 5.3
					SD: 1.8
General Lake	generalL	Lacustrine	Shoreline and Instream Works, Structures in Water	Log Normal	Mean: 5.1
					SD: 1.9
Shoreline Lake	shoreL	Lacustrine	Shoreline Works (Foreshore, Streambank and Riparian Work), Structures in Water	Log Normal	Mean: 4.8
					SD: 1.6
Mining Lake	mineL	Lacustrine	Mineral Aggregate, Oil & Gas Exploration, Extraction, Production	Log Normal	Mean: 10.7
					SD: 1.8
General River	generalR	Riverine	Shoreline and Instream Works, Structures in Water, Watercourse Crossings	Log Normal	Mean: 5.0
					SD: 2.1
Shoreline River	shoreR	Riverine	Shoreline Works (Foreshore, Streambank and Riparian Work), Structures in Water	Log Normal	Mean: 4.8
					SD: 1.9
Mining River	mineR	Riverine	Mineral Aggregate, Oil & Gas Exploration, Extraction, Production	Log Normal	Mean: 6.8
					SD: 1.8
Hydroelectric River	hydroR	Riverine	Water Management	Log Normal	Mean: 9.8
					SD: 2.0
Channel Alignment River	chalignR	Riverine	Instream Works, Water Management	Log Normal	Mean: 7.2
					SD: 1.4
Channel Crossing River	xingR	Riverine	Watercourse Crossings	Log Normal	Mean: 5.4
					SD: 1.3
